# Supplementary material for: Bacteroides thetaiotaomicron enhances H2S production in Bilophila wadsworthia
Source: Gut Microbes. 2024 Nov 28;16(1):2431644. doi: 10.1080/19490976.2024.2431644 (PMC11610557; doi:10.1080/19490976.2024.2431644)
Supplement: Supplemental Material [file KGMI_A_2431644_SM8187.zip]

Archive with 3 entries (3 files):
- Supplementary Figures.docx
- Supplementary_tables_v3MM.xlsx
- FiguresLegends.docx
