# Supplementary material for: Bacteroides thetaiotaomicron enhances H2S production in Bilophila wadsworthia
Source: Gut Microbes. 2024 Nov 28;16(1):2431644. doi: 10.1080/19490976.2024.2431644 (PMC11610557; doi:10.1080/19490976.2024.2431644)
Supplement: Supplemental Material [file KGMI_A_2431644_SM8187.zip › Supplementary_tables_v3MM.xlsx]

## Sheet: Table S1 Bw
	Table S1: Table showing the differentially expressed genes in B. wadsworthia (QI0013) in co-culture with B. thetaiotaomicron (QI0072) compared to mono-culture at 8 h post-inoculation. Gene class, subsystem and annotation were assigned via BV-BRC genome annotation. Table shows logFC, logCPM, p value, FDR value and TMM-normalised read counts for each technical replicate for each gene. Genes were id…
Gene ID	Locus tag	Gene class (BV-BRC)	Gene subsystem (BV-BRC)	Gene annotation (BV-BRC)	sampleA	sampleB	logFC	logCPM	PValue	FDR	Bil_mono_rep1	Bil_mono_rep2	Bil_mono_rep3	Bil_mono_rep4	Bil_mono_rep5	Bil_mono_rep6	Bil_Bt_rep1	Bil_Bt_rep2	Bil_Bt_rep3	Bil_Bt_rep4	Bil_Bt_rep5	Bil_Bt_rep6
QI0013_4508	WCP94_004508			hypothetical protein	Bil_Bt	Bil_mono	-6.41226	9.18203	4.223E-115	1.5791E-113	18659.7	23552	45141.3	30512.1	20941.1	68625	134.798	316.755	253.171	165.469	258.445	204.244
QI0013_747	WCP94_000747			Branched-chain amino acid ABC transporter permease protein LivM (TC 3.A.1.4.1)	Bil_Bt	Bil_mono	-6.02274	4.08995	1.6899E-122	7.27E-121	475.99	562.209	1283.75	1075.64	945.831	1664.07	8.478	9.455	4.869	10.461	5.765	8.671
QI0013_904	WCP94_000904	Protein Synthesis	Ribosomal proteins, single-copy	SSU ribosomal protein S6p	Bil_Bt	Bil_mono	1.88277	8.98164	2.25971E-57	2.72322E-56	2938.8	4133.29	8260	7170.95	8247.97	8825.06	9434.2	17360.1	15369.4	10875.3	14025.2	11154.4
QI0013_905	WCP94_000905			SSU ribosomal protein S18p @ SSU ribosomal protein S18p zinc-dependent	Bil_Bt	Bil_mono	1.76437	8.47977	4.46775E-95	1.18381E-93	2572.11	3183.7	5806.88	5562.48	6326.53	5934.22	6882.35	11036.3	10597.1	7688.62	9870.87	7959.73
QI0013_906	WCP94_000906	Protein Synthesis	Ribosomal proteins, single-copy	LSU ribosomal protein L9p	Bil_Bt	Bil_mono	1.81324	9.70744	1.36133E-86	3.00923E-85	5562.03	7400.73	13265.1	12181.7	14816.1	14051.2	17518.7	24496.1	25243.1	18155	23047.7	18575.6
QI0013_907	WCP94_000907	Energy and Precursor Metabolites Generation	Pyruvate Alanine Serine Interconversions	Replicative DNA helicase (DnaB) (EC 3.6.4.12)	Bil_Bt	Bil_mono	1.90417	7.43749	8.56264E-83	1.76593E-81	1016.33	1477.75	2849.58	2591.98	2672.6	2733.2	3064.76	5011.35	5424.67	4216.62	5059.38	4059.83
QI0013_1763	WCP94_001763			Diaminopropionate ammonia-lyase (EC 4.3.1.15)	Bil_Bt	Bil_mono	-5.35694	9.38515	9.27818E-81	1.83772E-79	24446.5	30805.5	59271.5	33162.9	17129.2	66255.3	382.353	607.981	618.321	417.477	540.909	542.402
QI0013_2261	WCP94_002261			Uncharacterized MFS-type transporter	Bil_Bt	Bil_mono	-5.325	10.0012	4.59378E-68	6.90967E-67	20101.8	29968.2	60695.2	70998	111721	83545.7	452.719	617.436	1414.84	716.083	859.882	859.365
QI0013_748	WCP94_000748			Branched-chain amino acid ABC transporter ATP-binding protein LivG (TC 3.A.1.4.1)	Bil_Bt	Bil_mono	-5.24976	4.35599	3.9076E-171	3.5532E-169	648.757	834.572	1709.08	1208.85	1038.58	1590.34	12.717	12.292	18.501	18.069	16.333	21.195
QI0013_4509	WCP94_004509			hypothetical protein	Bil_Bt	Bil_mono	-5.17579	5.29493	6.7286E-53	7.1032E-52	1112.41	1434.51	3272.68	2095.78	1309.96	4617.2	21.195	44.44	59.398	35.186	18.254	26.976
QI0013_749	WCP94_000749			Branched-chain amino acid ABC transporter ATP-binding protein LivF (TC 3.A.1.4.1)	Bil_Bt	Bil_mono	-5.14023	4.08089	6.3726E-157	4.9032E-155	484.805	683.668	1294.86	1115.6	926.365	1303.04	4.239	19.856	21.422	17.118	14.411	12.524
QI0013_3467	WCP94_003467			Predicted metal-dependent hydrolase with the TIM-barrel fold	Bil_Bt	Bil_mono	-5.04852	10.6942	6.7538E-239	2.0786E-236	48614.5	59643.8	125747	98013.3	99855	155550	1164.02	1770.05	1538.5	1498.73	1921.53	1563.62
QI0013_910	WCP94_000910			Uncharacterized deacetylase	Bil_Bt	Bil_mono	-5.41669	10.9515	1.7953E-162	1.4659E-160	54210.9	73748.7	165500	131197	94436.5	190273	891.027	1551.63	1699.16	1363.7	1845.62	1533.76
QI0013_911	WCP94_000911			Carbamate kinase-like protein YahI	Bil_Bt	Bil_mono	-5.42367	9.19407	2.1823E-117	8.5602E-116	17252.9	22532.5	51694.4	37645.3	21048.7	58209.6	295.878	488.843	518.026	322.38	535.145	456.658
QI0013_4510	WCP94_004510	Membrane Transport	Tricarboxylate transport system	Tripartite tricarboxylate transporter TctA family	Bil_Bt	Bil_mono	-4.75122	7.07753	3.12855E-64	4.45457E-63	3715.37	4795.8	11651.5	7284.18	4299.75	16003.8	91.561	190.999	180.141	158.813	177.741	147.402
QI0013_3468	WCP94_003468			Uncharacterized MFS-type transporter	Bil_Bt	Bil_mono	-4.7379	9.73749	6.7928E-163	5.6621E-161	24142.4	28272.4	65682.5	47851.1	51717.3	84959.3	752.837	1105.33	957.18	1040.37	1192.31	937.402
QI0013_745	WCP94_000745			Branched-chain amino acid ABC transporter substrate-binding protein LivJ (TC 3.A.1.4.1)	Bil_Bt	Bil_mono	-4.71302	6.64727	6.475E-188	7.4018E-186	2818.92	3484.59	7835.79	6053.13	5818.12	9236.95	105.974	146.558	112.953	104.607	146.997	95.378
QI0013_2260	WCP94_002260	Cofactors, Vitamins, Prosthetic Groups	Pyridoxin (Vitamin B6) Biosynthesis	D-3-phosphoglycerate dehydrogenase (EC 1.1.1.95)	Bil_Bt	Bil_mono	-4.59423	9.31754	4.3541E-110	1.4639E-108	16129.9	23279.7	37755.3	41980	58424	47195.4	681.623	728.064	1401.2	583.898	830.099	750.499
QI0013_724	WCP94_000724			hypothetical protein	Bil_Bt	Bil_mono	-4.56803	6.94386	0	0	3452.69	4727.71	8813.04	7445.13	9023.18	9397.13	112.756	168.306	169.43	169.273	189.27	157.036
QI0013_746	WCP94_000746			Branched-chain amino acid ABC transporter permease protein LivH (TC 3.A.1.4.1)	Bil_Bt	Bil_mono	-4.49879	3.81247	9.09683E-54	9.78398E-53	331.43	407.624	1060.54	888.043	767.2	1413.64	5.935	21.747	22.396	13.314	20.176	29.866
QI0013_2262	WCP94_002262			4-hydroxy-2-oxovalerate aldolase (EC 4.1.3.39)	Bil_Bt	Bil_mono	-4.39273	8.9655	5.4791E-111	1.9063E-109	12498.3	17359.5	31350.9	34048.7	47564.1	32676.4	650.254	602.308	1139.27	630.496	710.964	679.207
QI0013_4511	WCP94_004511			hypothetical protein	Bil_Bt	Bil_mono	-4.36267	7.55577	1.13953E-55	1.29524E-54	5815.02	7337.24	15382.8	9065.81	5271.92	21972.4	196.687	339.448	327.174	231.087	355.482	261.085
QI0013_593	WCP94_000593			hypothetical protein	Bil_Bt	Bil_mono	-4.35176	7.39908	2.633E-18	1.02871E-17	11452.9	10268.8	8344.4	7154.3	5621.17	7210.56	551.063	266.642	124.638	171.175	171.016	144.512
QI0013_725	WCP94_000725			hypothetical protein	Bil_Bt	Bil_mono	-4.32298	1.63373	5.9146E-47	5.3059E-46	69.636	81.893	212.108	183.159	207.258	236.454	3.391	3.782	0.974	3.804	9.608	3.854
QI0013_287	WCP94_000287	Membrane Transport	Tricarboxylate transport system	Tripartite tricarboxylate transporter TctC family	Bil_Bt	Bil_mono	-4.08221	6.69304	2.4815E-167	2.1583E-165	2687.58	3837.01	7067.31	6225.18	6609.37	9183.56	125.473	237.33	230.775	140.744	216.172	180.158
QI0013_289	WCP94_000289			Opine oxidase subunit B	Bil_Bt	Bil_mono	-4.03732	4.75034	3.14486E-65	4.55891E-64	544.744	847.454	1861.22	1723.91	1762.27	2602.26	43.237	54.841	35.054	50.402	71.096	39.5
QI0013_515	WCP94_000515			Efflux transport system outer membrane factor (OMF) lipoprotein	Bil_Bt	Bil_mono	-3.93782	4.66638	2.6609E-112	9.4215E-111	612.617	864.016	1770.16	1571.84	1735.93	2089.95	40.694	38.767	58.424	43.745	65.332	50.098
QI0013_288	WCP94_000288			RidA/YER057c/UK114 superfamily protein	Bil_Bt	Bil_mono	-3.88108	5.21946	1.1967E-118	4.7878E-117	883.226	1426.22	2445.35	2246.75	2539.77	3106.95	59.345	111.573	67.188	68.47	85.508	64.549
QI0013_3508	WCP94_003508	Amino Acids and Derivatives	Urease subunits	Urease beta subunit (EC 3.5.1.5)	Bil_Bt	Bil_mono	-3.85788	5.2465	1.3309E-81	2.67584E-80	877.938	1095.89	2615.26	2215.67	2921.08	3377.73	49.172	72.806	90.557	80.833	101.841	78.037
QI0013_512	WCP94_000512			hypothetical protein	Bil_Bt	Bil_mono	-3.83481	6.5181	3.3173E-135	1.6386E-133	2236.27	3019.92	6515.39	5569.14	6120.42	8048.32	138.19	208.964	219.09	159.764	249.798	193.646
QI0013_3507	WCP94_003507	Miscellaneous	Nickel-requiring	Urease alpha subunit (EC 3.5.1.5)	Bil_Bt	Bil_mono	-3.8069	7.07249	3.279E-113	1.1819E-111	3044.57	4125.01	9638.15	8458.61	9508.69	11887.5	198.383	312.973	331.069	274.831	337.228	292.878
QI0013_750	WCP94_000750	Amino Acids and Derivatives	Proline, 4-hydroxyproline uptake and utilization	Proline dehydrogenase (EC 1.5.5.2) / Delta-1-pyrroline-5-carboxylate dehydrogenase (EC 1.2.1.88)	Bil_Bt	Bil_mono	-3.74011	7.61436	1.987E-178	1.9391E-176	5436.87	6521.99	14130.2	11902	13527.9	15058	422.199	458.586	397.283	437.448	519.773	386.329
QI0013_3509	WCP94_003509	Amino Acids and Derivatives	Urease subunits	Urease gamma subunit (EC 3.5.1.5)	Bil_Bt	Bil_mono	-3.7098	4.81261	1.0354E-178	1.0356E-176	833.864	1126.26	1782.38	1729.46	1969.53	1791.2	52.563	88.881	65.24	40.892	68.214	67.439
QI0013_2393	WCP94_002393			hypothetical protein	Bil_Bt	Bil_mono	-3.70881	6.66151	3.4876E-257	1.2685E-254	3241.14	4308.12	6865.2	5552.49	6134.16	7248.7	214.491	252.459	202.537	246.302	242.112	219.658
QI0013_514	WCP94_000514			RND efflux pump membrane fusion protein CzcB subfamily	Bil_Bt	Bil_mono	-3.70667	3.71649	1.91667E-67	2.86141E-66	351.704	381.86	846.212	778.148	912.624	1092.01	19.499	32.148	29.212	19.019	53.803	25.049
QI0013_1109	WCP94_001109	Stress Response, Defense and Virulence	Universal stress protein family	Universal stress protein family	Bil_Bt	Bil_mono	-3.60698	8.41978	3.9678E-134	1.936E-132	15303.1	14411.3	21422.9	18193.8	16640.2	22545.7	853.724	964.449	851.043	762.681	819.53	740.865
QI0013_290	WCP94_000290			Opine oxidase subunit C	Bil_Bt	Bil_mono	-3.58219	2.26397	3.56205E-52	3.69217E-51	111.064	148.143	346.48	247.542	265.657	408.073	6.782	15.129	11.685	13.314	11.529	8.671
QI0013_1917	WCP94_001917			hypothetical protein	Bil_Bt	Bil_mono	-3.55108	10.2385	7.34687E-42	5.77501E-41	60002.1	65065.3	73191.8	56476.2	38228.3	75649.9	3860.83	3489.98	2806.3	2424.98	3085.01	2445.14
QI0013_3893	WCP94_003893			Arginine/ornithine antiporter ArcD	Bil_Bt	Bil_mono	-3.47	6.57942	2.9034E-163	2.4716E-161	2695.51	3080.65	6024.54	5958.77	7069.69	7032.59	182.275	306.354	338.859	207.312	259.406	251.451
QI0013_381	WCP94_000381			hypothetical protein	Bil_Bt	Bil_mono	-3.45913	9.56407	4.0889E-128	1.9247E-126	22375.1	29147.4	48641.6	44949.4	37509.2	67032.1	1878.7	2612.52	2041.92	1874.37	2057.95	1748.6
QI0013_2974	WCP94_002974			Similar to citrate lyase beta chain 4	Bil_Bt	Bil_mono	-3.44493	9.47554	2.3428E-141	1.3585E-139	20474.6	24186	49175.8	42006.7	43260.9	57987.1	1553.15	2548.22	1651.45	1893.39	2268.36	1718.73
QI0013_1598	WCP94_001598			hypothetical protein	Bil_Bt	Bil_mono	-3.3853	5.81745	2.85148E-54	3.10866E-53	2569.47	2527.64	3819.06	3149.22	2396.64	2897.19	189.905	190.999	166.508	161.666	133.546	94.415
QI0013_380	WCP94_000380			hypothetical protein	Bil_Bt	Bil_mono	-3.38358	10.2388	1.0061E-103	3.0042E-102	37111.4	47763.8	82230.2	69749.1	57635	100441	2965.57	5183.44	3373.99	2600.91	3547.14	2966.35
QI0013_3825	WCP94_003825	Stress Response, Defense and Virulence	Universal stress protein family	Universal stress protein family	Bil_Bt	Bil_mono	-3.37785	9.30677	1.4361E-303	8.2083E-301	19474.2	25309.5	41789.8	37229	38957.7	43783.3	1509.07	2361.01	1944.55	1497.78	1837.94	1670.56
QI0013_2524	WCP94_002524			hypothetical protein	Bil_Bt	Bil_mono	-3.32495	10.4948	6.3465E-194	8.1911E-192	53647.6	62428.2	90823.4	78378.7	82666.3	89940.1	4290.66	4500.76	4129.6	3925.62	4560.74	3755.39
QI0013_511	WCP94_000511			hypothetical protein	Bil_Bt	Bil_mono	-3.31493	2.55178	5.00271E-45	4.20501E-44	122.523	199.672	383.127	385.189	314.895	444.94	10.173	17.02	20.448	17.118	27.862	6.744
QI0013_2613	WCP94_002613			hypothetical protein	Bil_Bt	Bil_mono	-3.31454	8.304	2.7729E-204	4.109E-202	11412.3	12539.7	19806	18486.8	19162.8	19535.4	974.958	885.024	1003.92	866.337	922.332	872.853
QI0013_4045	WCP94_004045	Carbohydrates	D-gluconate and ketogluconates metabolism	Gluconate 2-dehydrogenase (EC 1.1.99.3) membrane-bound gamma subunit	Bil_Bt	Bil_mono	-3.30292	7.68298	9.4463E-143	5.558E-141	4922.09	6839.44	14152.4	12767.8	13621.8	16307.7	440.85	729.955	734.195	562.026	718.65	517.353
QI0013_3606	WCP94_003606			Uptake [NiFe] hydrogenase cytochrome b subunit HyaC	Bil_Bt	Bil_mono	-3.26643	7.09168	2.7299E-83	5.80975E-82	3133.6	3969.51	9235.03	8554.08	10091.5	10812	261.967	400.908	468.366	421.281	544.752	407.524
QI0013_3470	WCP94_003470			Transcriptional regulator Fis family	Bil_Bt	Bil_mono	-3.23964	7.53293	1.1807E-156	8.9131E-155	6146.44	7351.04	13264	9671.9	8550.27	14445.3	497.652	633.51	595.925	548.712	608.163	539.512
QI0013_84	WCP94_000084			Glutamine ABC transporter substrate-binding protein GlnH	Bil_Bt	Bil_mono	-3.23068	3.61995	6.34891E-67	9.44311E-66	334.075	410.385	916.174	699.334	680.174	888.608	27.977	57.678	55.503	31.382	34.587	19.268
QI0013_912	WCP94_000912	Amino Acids and Derivatives	Arginine biosynthesis	Ornithine carbamoyltransferase (EC 2.1.3.3)	Bil_Bt	Bil_mono	-5.48083	9.95959	4.21283E-76	7.39279E-75	28813.3	36944.8	94735.7	56304.2	28852.4	111244	450.176	695.916	790.671	643.809	870.451	804.45
QI0013_4044	WCP94_004044	Carbohydrates	D-gluconate and ketogluconates metabolism	Gluconate 2-dehydrogenase (EC 1.1.99.3) membrane-bound flavoprotein	Bil_Bt	Bil_mono	-3.212	8.6411	5.02E-127	2.2824E-125	9519.81	12737.6	28315.9	24199.2	26919.5	31288.2	911.373	1308.62	1394.39	1209.64	1513.2	1236.06
QI0013_383	WCP94_000383			UPF0324 inner membrane protein YeiH	Bil_Bt	Bil_mono	-3.20815	9.89686	3.88919E-69	5.96193E-68	26723.3	33002.8	70237.8	48149.7	43192.2	92027.5	2777.36	3572.24	2705.03	2487.75	3806.54	2696.59
QI0013_3503	WCP94_003503	Amino Acids and Derivatives	Urease subunits	Urease accessory protein UreG	Bil_Bt	Bil_mono	-3.20133	3.87419	8.27042E-40	6.23163E-39	253.861	409.465	946.158	1016.81	1101.56	1119.98	23.738	66.188	43.818	38.99	62.45	41.427
QI0013_3605	WCP94_003605			Uptake [NiFe] hydrogenase large subunit HyaB (EC 1.12.99.6)	Bil_Bt	Bil_mono	-3.19037	9.07809	4.27535E-92	1.04303E-90	12386.3	15687.6	36416	35454	40400.5	40489.5	1107.21	2041.42	2055.55	1621.41	2045.46	1609.86
QI0013_1957	WCP94_001957			Bacterioferritin (EC 1.16.3.1)	Bil_Bt	Bil_mono	-3.18579	10.7447	9.385E-216	1.7068E-213	58482.5	73781.8	100127	93600.9	104888	112576	4790.01	7329.81	5617.47	4717.78	5612.77	4956.76
QI0013_3604	WCP94_003604			Uptake [NiFe] hydrogenase small subunit HyaA (EC 1.12.99.6)	Bil_Bt	Bil_mono	-3.14956	8.997	2.923E-117	1.1354E-115	12332.6	15765.8	34166.1	32603.4	37004.2	37476.6	1135.19	1794.63	1927.99	1572.91	2074.29	1619.5
QI0013_3638	WCP94_003638	Cell Cycle, Cell Division and Death	Ribosomal hibernation related cluster	Ribosome hibernation promoting factor Hpf	Bil_Bt	Bil_mono	-3.1493	11.3093	3.56586483770105e-313	2.85340504312839e-310	83383.8	99282.8	158575	148282	155272	164827	7050.22	10491.7	9117.07	7464.19	8682.41	7239.09
QI0013_268	WCP94_000268			hypothetical protein	Bil_Bt	Bil_mono	-3.14641	5.01089	2.29831E-77	4.16087E-76	763.347	1104.17	2312.09	1750.56	1709.6	2892.11	87.322	134.266	119.769	87.49	112.409	89.597
QI0013_795	WCP94_000795			hypothetical protein	Bil_Bt	Bil_mono	-3.14377	4.9835	2.09671E-15	7.22563E-15	1896.91	1901.02	1299.3	1223.28	1271.03	1231.85	167.862	148.449	71.083	82.735	75.9	52.988
QI0013_3607	WCP94_003607			Hydrogenase maturation protease	Bil_Bt	Bil_mono	-3.13822	7.80097	2.5939E-208	4.3243E-206	6381.8	7610.52	14496.7	13655.9	15276.4	15016.1	614.647	680.787	836.437	702.77	793.59	762.06
QI0013_3821	WCP94_003821			hypothetical protein	Bil_Bt	Bil_mono	-3.13623	9.01722	2.6663E-136	1.3854E-134	17140.9	22267.5	30474.7	29679.5	30149.8	34035.3	1490.41	2565.24	1772.19	1207.74	1811.04	1500.04
QI0013_4504	WCP94_004504			TRAP-type C4-dicarboxylate transport system periplasmic component	Bil_Bt	Bil_mono	-3.12211	2.82639	2.93695E-32	1.80226E-31	141.034	268.682	448.648	490.644	401.921	466.551	35.607	29.312	19.475	10.461	24.019	13.488
QI0013_3500	WCP94_003500			Ammonium transporter	Bil_Bt	Bil_mono	-3.12145	4.29944	9.54031E-63	1.30276E-61	475.99	537.365	1369.26	1197.75	1233.24	1605.6	48.324	57.678	78.872	53.255	69.175	79
QI0013_3504	WCP94_003504	Amino Acids and Derivatives	Urease subunits	Urease accessory protein UreF	Bil_Bt	Bil_mono	-3.11273	3.53339	1.60011E-34	1.04268E-33	187.752	263.162	843.991	760.387	956.137	813.604	31.368	40.658	49.66	35.186	40.352	28.902
QI0013_1794	WCP94_001794			Heat shock protein Hsp20	Bil_Bt	Bil_mono	-3.10871	5.92933	1.0429E-108	3.4484E-107	2365.85	2522.12	4018.95	3049.32	2948.57	3968.86	198.383	182.489	203.51	191.146	209.446	220.622
QI0013_291	WCP94_000291			Opine oxidase subunit A	Bil_Bt	Bil_mono	-3.10436	5.37256	8.802E-107	2.8173E-105	1127.39	1555.05	2867.35	2256.74	2152.74	3349.76	116.995	118.192	149.955	134.087	174.859	133.915
QI0013_3975	WCP94_003975			Poly(glycerol-phosphate) alpha-glucosyltransferase (EC 2.4.1.52)	Bil_Bt	Bil_mono	-3.08985	5.45433	1.2903E-205	1.9856E-203	1348.64	1705.03	3053.91	2512.05	2422.98	2847.61	143.276	148.449	160.666	135.038	170.055	126.207
QI0013_510	WCP94_000510			Pirin	Bil_Bt	Bil_mono	-3.0626	6.41258	5.262E-221	1.0025E-218	2453.11	2965.63	5655.85	4712.18	5411.62	6211.36	224.664	329.047	360.281	288.145	322.816	245.671
QI0013_267	WCP94_000267			putative sodium/glutamate symporter	Bil_Bt	Bil_mono	-3.04953	3.81966	1.14786E-62	1.55681E-61	355.23	436.149	1023.89	710.435	743.153	1247.1	43.237	54.841	51.608	41.843	54.763	41.427
QI0013_3976	WCP94_003976			Putative glycogen debranching enzyme archaeal type TIGR01561	Bil_Bt	Bil_mono	-3.03895	6.06162	1.2077E-232	3.02E-230	1907.49	2395.14	4736.34	3957.34	3963.1	4425.24	189.905	252.459	240.512	208.263	285.346	224.475
QI0013_3505	WCP94_003505	Amino Acids and Derivatives	Urease subunits	Urease accessory protein UreE	Bil_Bt	Bil_mono	-3.03757	3.63864	4.13358E-30	2.41437E-29	193.922	326.652	811.786	825.88	905.753	1017	25.434	46.331	50.634	35.186	36.509	60.695
QI0013_1809	WCP94_001809			Zinc resistance-associated protein	Bil_Bt	Bil_mono	-3.03672	8.4061	2.7267E-238	7.7925E-236	10131.5	12997.1	21077.6	18564.5	19478.9	26020.1	947.828	1262.29	1394.39	1072.7	1412.32	1088.66
QI0013_513	WCP94_000513			RND efflux system inner membrane transporter	Bil_Bt	Bil_mono	-3.02865	5.40407	9.3909E-155	6.8315E-153	1122.98	1601.97	2556.4	2470.98	2660.01	3098.05	116.995	138.049	184.036	140.744	170.055	141.622
QI0013_657	WCP94_000657			Alkanesulfonates-binding protein	Bil_Bt	Bil_mono	-2.98302	3.89445	1.46934E-79	2.78617E-78	387.844	475.715	930.611	732.636	1068.35	1113.62	40.694	61.46	48.687	56.107	63.41	46.244
QI0013_3502	WCP94_003502	Amino Acids and Derivatives	Urease subunits	Urease accessory protein UreD	Bil_Bt	Bil_mono	-2.98131	4.0781	3.8161E-74	6.49711E-73	374.622	534.604	1116.07	1054.55	1096.98	1235.66	42.389	59.569	85.689	54.206	69.175	52.988
QI0013_654	WCP94_000654			C4-dicarboxylate transporter/malic acid transport protein	Bil_Bt	Bil_mono	-2.96756	4.56765	5.18582E-88	1.17223E-86	666.386	766.481	1465.88	1239.93	1560.74	1817.9	71.214	73.752	92.505	102.705	90.312	79.963
QI0013_757	WCP94_000757	Energy and Precursor Metabolites Generation	2-ketoacid oxidoreductases disambiguation	2-oxoglutarate/2-oxoacid ferredoxin oxidoreductase delta subunit ferredoxin-like 4Fe-4S binding protein (EC 1.2.7.-)	Bil_Bt	Bil_mono	-2.95958	1.33571	2.08122E-21	9.11045E-21	89.909	142.623	133.262	99.905	109.927	106.786	6.782	17.02	5.842	8.559	9.608	2.89
QI0013_319	WCP94_000319			hypothetical protein	Bil_Bt	Bil_mono	-2.95573	9.83697	9.2597E-111	3.1665E-109	36041.3	42832.8	53465.7	44074.7	41929.2	59414.7	3012.2	3651.67	3747.9	2877.65	3731.6	3217.8
QI0013_3279	WCP94_003279			hypothetical protein	Bil_Bt	Bil_mono	-2.95251	4.1409	9.0502E-106	2.8289E-104	542.1	603.615	1129.39	969.077	944.686	1304.31	62.736	67.133	77.899	62.764	58.607	52.988
QI0013_596	WCP94_000596			hypothetical protein	Bil_Bt	Bil_mono	-2.94628	0.10805	2.01998E-11	5.70759E-11	24.681	74.532	37.757	45.512	40.078	45.765	5.935	4.728	2.921	2.853	2.882	0
QI0013_292	WCP94_000292			hypothetical protein	Bil_Bt	Bil_mono	-2.92961	2.39282	2.03011E-35	1.35827E-34	135.745	188.63	305.391	243.102	294.284	415.701	4.239	30.257	24.343	13.314	23.058	19.268
QI0013_2977	WCP94_002977			hypothetical protein	Bil_Bt	Bil_mono	-2.92717	0.969612	9.42436E-38	6.74541E-37	52.006	57.969	119.936	104.345	103.057	113.142	6.782	11.346	2.921	6.657	3.843	6.744
QI0013_4413	WCP94_004413			hypothetical protein	Bil_Bt	Bil_mono	-2.92328	8.37257	6.4992E-82	1.31996E-80	13606.3	15763.9	18419	15201.1	17146.3	19489.6	1158.08	1743.57	1336.94	931.954	1290.3	1055.9
QI0013_3892	WCP94_003892	Amino Acids and Derivatives	Arginine decarboxylase and Agmatinase cluster	Arginine decarboxylase (EC 4.1.1.19)	Bil_Bt	Bil_mono	-2.91674	7.73582	6.9546E-232	1.6368E-229	5918.15	7499.18	13326.2	11960.8	14521.8	14793.6	667.21	901.098	919.204	774.093	818.57	750.499
QI0013_3011	WCP94_003011	Energy and Precursor Metabolites Generation	Pyruvate metabolism I: anaplerotic reactions, PEP	Pyruvate phosphate dikinase (EC 2.7.9.1)	Bil_Bt	Bil_mono	-2.90231	8.36521	2.8364E-210	4.9342E-208	8998.86	11659.2	22540.1	19367.1	18836.5	23900.9	975.805	1511.91	1365.17	1182.06	1422.89	1123.34
QI0013_2978	WCP94_002978			Predicted glycolate dehydrogenase 2-subunit type (EC 1.1.99.14) iron-sulfur subunit GlcF	Bil_Bt	Bil_mono	-2.89835	5.54518	4.30956E-78	8.01978E-77	1112.41	1663.62	3414.83	2643.04	2645.12	3466.72	188.209	190.053	144.113	157.862	208.485	161.854
QI0013_653	WCP94_000653	Nitrogen Metabolism	Denitrifying reductase gene clusters	Respiratory nitrate reductase gamma chain (EC 1.7.99.4)	Bil_Bt	Bil_mono	-2.87551	3.73422	1.55074E-48	1.45646E-47	347.297	384.621	799.57	782.588	808.422	1050.06	40.694	36.876	56.477	54.206	43.234	66.476
QI0013_2973	WCP94_002973			Succinyl-CoA ligase [ADP-forming] alpha chain (EC 6.2.1.5)	Bil_Bt	Bil_mono	-2.86848	7.9094	2.20926E-73	3.66773E-72	5540.88	6621.36	16573.3	15390.9	14749.7	19535.4	696.035	1069.4	884.15	931.003	1113.52	923.914
QI0013_598	WCP94_000598	Miscellaneous	Nickel-requiring	N-carbamoyl-L-amino acid hydrolase (EC 3.5.1.87)	Bil_Bt	Bil_mono	-2.86677	4.64337	7.2318E-102	2.0667E-100	747.481	976.274	1749.06	1189.98	1275.61	1807.73	69.519	131.43	95.426	90.343	106.645	86.707
QI0013_3970	WCP94_003970			hypothetical protein	Bil_Bt	Bil_mono	-2.85029	7.8321	1.15982E-43	9.43182E-43	8366.85	9033.07	14053.6	11611.2	11427.8	15379.7	848.637	544.63	687.456	890.111	1294.15	1016.4
QI0013_1463	WCP94_001463			hypothetical protein	Bil_Bt	Bil_mono	-2.84274	6.7001	7.95001E-78	1.45908E-76	2573.87	3308.84	7178.36	6417.22	6643.72	7225.82	324.703	313.919	435.259	459.32	445.794	456.658
QI0013_754	WCP94_000754	Energy and Precursor Metabolites Generation	2-ketoacid oxidoreductases disambiguation	2-oxoglutarate/2-oxoacid ferredoxin oxidoreductase gamma subunit (EC 1.2.7.-)	Bil_Bt	Bil_mono	-2.82908	3.05435	1.36967E-39	1.02623E-38	277.661	288.926	622.998	495.084	346.957	450.025	23.738	36.876	24.343	24.725	60.528	23.122
QI0013_146	WCP94_000146			hypothetical protein	Bil_Bt	Bil_mono	-2.82208	6.29692	1.5566E-287	7.7847E-285	2449.59	3026.36	4836.29	4217.1	4983.36	4886.71	245.859	337.557	384.625	304.312	362.207	258.195
QI0013_755	WCP94_000755	Energy and Precursor Metabolites Generation	2-ketoacid oxidoreductases disambiguation	2-oxoglutarate/2-oxoacid ferredoxin oxidoreductase beta subunit (EC 1.2.7.-)	Bil_Bt	Bil_mono	-2.8117	3.22341	2.46299E-68	3.73273E-67	233.588	324.811	648.54	499.524	459.175	701.733	30.52	43.495	41.871	30.431	38.43	33.719
QI0013_592	WCP94_000592			Transposase IS200 family	Bil_Bt	Bil_mono	-2.79971	4.00626	1.11638E-71	1.82311E-70	574.714	621.098	950.6	765.937	848.5	1058.96	64.432	84.153	49.66	56.107	81.665	46.244
QI0013_756	WCP94_000756	Energy and Precursor Metabolites Generation	2-ketoacid oxidoreductases disambiguation	2-oxoglutarate/2-oxoacid ferredoxin oxidoreductase alpha subunit (EC 1.2.7.-)	Bil_Bt	Bil_mono	-2.77536	3.61864	2.42411E-45	2.0592E-44	343.771	462.833	912.843	729.306	594.293	692.835	55.954	32.148	50.634	43.745	76.861	33.719
QI0013_600	WCP94_000600			TRAP-type C4-dicarboxylate transport system periplasmic component	Bil_Bt	Bil_mono	-2.76947	5.27174	1.07336E-29	6.17029E-29	817.998	1218.27	3063.91	2038.06	1312.26	3949.79	120.386	166.415	231.749	142.646	153.722	142.585
QI0013_4450	WCP94_004450			hypothetical protein	Bil_Bt	Bil_mono	-2.76241	2.82299	9.3014E-33	5.7877E-32	199.211	230.036	420.885	350.777	336.652	592.405	10.173	36.876	50.634	22.823	27.862	25.049
QI0013_652	WCP94_000652	Nitrogen Metabolism	Denitrifying reductase gene clusters	Respiratory nitrate reductase delta chain (EC 1.7.99.4)	Bil_Bt	Bil_mono	-2.76204	4.34711	1.41347E-70	2.25311E-69	515.656	602.695	1379.26	1087.85	1403.86	1411.09	49.172	106.846	105.163	65.617	105.684	75.146
QI0013_3501	WCP94_003501			Eukaryotic-type low-affinity urea transporter	Bil_Bt	Bil_mono	-2.75977	4.63851	1.28681E-40	9.92007E-40	474.227	701.151	1529.18	1581.83	1668.37	2039.1	93.257	102.118	148.981	67.519	120.095	85.744
QI0013_2975	WCP94_002975	Energy and Precursor Metabolites Generation	Pyruvate metabolism I: anaplerotic reactions, PEP	NADP-dependent malic enzyme (EC 1.1.1.40)	Bil_Bt	Bil_mono	-2.75518	6.2582	8.3749E-64	1.16753E-62	1665.09	2242.39	5179.44	4779.89	4891.76	5860.49	245.859	433.056	270.698	299.557	379.501	286.134
QI0013_2239	WCP94_002239			Molybdenum ABC transporter substrate-binding protein ModA	Bil_Bt	Bil_mono	-2.75093	9.17531	9.37229E-59	1.17183E-57	17902.5	23213.4	35779.7	30817.3	33392.6	37413.1	2112.69	3159.99	1400.23	2530.54	2773.72	2381.56
QI0013_4223	WCP94_004223	Stress Response, Defense and Virulence	Repair of Iron Centers	Repair of Iron Centers di-iron protein	Bil_Bt	Bil_mono	-2.729	7.36656	4.2613E-241	1.4208E-238	4581.85	5906.41	10599.9	9337.78	10688.1	10501.8	524.782	741.302	793.593	724.642	762.845	651.268
QI0013_651	WCP94_000651	Nitrogen Metabolism	Denitrifying reductase gene clusters	Respiratory nitrate reductase beta chain (EC 1.7.99.4)	Bil_Bt	Bil_mono	-2.72845	6.00369	6.3334E-195	8.4466E-193	1794.66	2204.67	4070.03	3654.3	4032.95	4266.34	205.165	306.354	329.122	270.077	278.621	241.817
QI0013_3974	WCP94_003974			Alpha-amylase (EC 3.2.1.1)	Bil_Bt	Bil_mono	-2.72652	5.93218	1.6871E-115	6.4288E-114	1633.35	2159.58	4206.63	3734.22	3185.6	4157.01	198.383	306.354	257.066	283.39	307.444	199.427
QI0013_2458	WCP94_002458			hypothetical protein	Bil_Bt	Bil_mono	-2.70701	10.2818	1.0964E-133	5.2854E-132	45417.4	52759.3	64405.4	67704.4	71909.5	71852.7	4622.15	6771	6186.13	4192.84	5458.09	4986.63
QI0013_2976	WCP94_002976	Energy and Precursor Metabolites Generation	Glycolate, glyoxylate interconversions	Glycolate dehydrogenase (EC 1.1.99.14) subunit GlcD	Bil_Bt	Bil_mono	-2.70653	6.22911	1.90157E-64	2.7172E-63	1766.45	2274.6	4898.48	4503.49	4509.3	5892.27	254.337	375.379	257.066	290.998	448.676	302.512
QI0013_3506	WCP94_003506			hypothetical protein	Bil_Bt	Bil_mono	-2.70651	0.615128	7.87402E-17	2.89027E-16	25.562	36.806	82.178	65.493	100.767	116.956	0.848	9.455	4.869	6.657	7.686	4.817
QI0013_599	WCP94_000599			TRAP-type C4-dicarboxylate transport system periplasmic component	Bil_Bt	Bil_mono	-2.70538	4.97357	3.23605E-41	2.51896E-40	762.466	1085.77	2425.36	1592.93	1156.53	2833.63	95.8	150.341	151.902	150.254	141.232	114.646
QI0013_597	WCP94_000597			Amidohydrolase-like	Bil_Bt	Bil_mono	-2.69766	3.47324	6.66132E-83	1.38093E-81	297.935	380.94	746.265	656.042	589.713	701.733	38.151	65.242	58.424	32.333	49.96	37.573
QI0013_1282	WCP94_001282			hypothetical protein	Bil_Bt	Bil_mono	-2.69562	8.50508	2.5388E-229	5.6432E-227	11742.9	14957.9	20926.5	18278.2	21063.6	23846.2	1360.7	1860.82	1688.45	1432.17	1746.67	1347.82
QI0013_4505	WCP94_004505			hypothetical protein	Bil_Bt	Bil_mono	-2.68849	-0.579767	3.82437E-10	1.00534E-09	16.748	34.966	34.426	17.761	21.756	29.239	4.239	2.837	0.974	2.853	1.922	0
QI0013_3147	WCP94_003147			Inner membrane protein YhiM	Bil_Bt	Bil_mono	-2.68823	6.40044	1.27508E-79	2.42933E-78	1937.46	2500.03	5244.96	4864.26	5500.94	6855.89	262.815	434.002	413.837	348.056	421.775	329.488
QI0013_3469	WCP94_003469			hypothetical protein	Bil_Bt	Bil_mono	-2.65344	4.55213	2.11622E-61	2.79439E-60	587.055	757.28	1556.94	1249.92	1187.44	1946.29	83.083	100.227	97.373	96.048	126.821	109.829
QI0013_4017	WCP94_004017			Cytochrome c-553	Bil_Bt	Bil_mono	-2.63613	9.29836	2.5003E-179	2.5651E-177	19407.2	25818.4	37158.9	34406.1	36432.8	38425	2487.41	3651.67	2961.12	2215.77	2972.6	2671.55
QI0013_354	WCP94_000354			hypothetical protein	Bil_Bt	Bil_mono	-2.6322	3.01552	6.22712E-32	3.78643E-31	155.138	230.036	518.61	503.965	565.667	512.316	19.499	39.713	45.765	26.627	59.567	23.122
QI0013_1464	WCP94_001464			hypothetical protein	Bil_Bt	Bil_mono	-2.6167	11.2259	6.04101E-62	8.0567E-61	51542.7	69934.7	151242	148036	162195	180850	6676.34	11777.6	13193.1	10766.9	12876.1	10595.6
QI0013_1180	WCP94_001180			hypothetical protein	Bil_Bt	Bil_mono	-2.58507	9.09113	2.2994E-127	1.0698E-125	15426.5	19911.9	35055.6	29707.3	28395.5	39341.6	1991.46	2267.4	2864.72	2583.8	2936.09	2445.14
QI0013_3972	WCP94_003972			hypothetical protein	Bil_Bt	Bil_mono	-2.56534	6.66815	1.0552E-192	1.3194E-190	3232.33	3706.34	5987.89	5409.29	6078.05	6361.37	398.461	476.551	505.368	519.232	528.419	407.524
QI0013_3969	WCP94_003969			hypothetical protein	Bil_Bt	Bil_mono	-2.55895	6.42492	2.57704E-26	1.33906E-25	3026.95	4055.08	4790.76	3708.69	3998.6	5648.19	457.806	279.879	230.775	371.831	554.36	448.951
QI0013_4478	WCP94_004478			L-fuco-beta-pyranose dehydrogenase type 2 (EC 1.1.1.122)	Bil_Bt	Bil_mono	-2.53681	5.29472	6.26867E-95	1.65006E-93	1001.34	1278.08	2600.82	2252.3	2440.15	2503.1	164.471	160.741	190.852	190.195	228.661	169.561
QI0013_2972	WCP94_002972			hypothetical protein	Bil_Bt	Bil_mono	-2.5366	4.53532	2.60231E-29	1.47686E-28	429.273	578.771	1465.88	1466.38	1408.44	1969.18	93.257	134.266	90.557	130.283	125.86	75.146
QI0013_266	WCP94_000266			hypothetical protein	Bil_Bt	Bil_mono	-2.5187	4.82501	3.36919E-41	2.6175E-40	643.468	897.142	2027.8	1495.24	1219.5	2494.2	111.908	173.033	179.167	102.705	134.507	113.683
QI0013_1778	WCP94_001778			hypothetical protein	Bil_Bt	Bil_mono	-2.51758	9.16628	3.018E-228	6.3553E-226	17753.6	21116.4	36705.8	29336.5	31624.7	37545.3	2364.48	2896.18	3196.77	2519.13	3124.4	2487.53
QI0013_753	WCP94_000753			Succinyl-CoA ligase [ADP-forming] beta chain (EC 6.2.1.5)	Bil_Bt	Bil_mono	-2.5062	3.06516	1.23204E-49	1.1821E-48	275.898	309.169	590.794	396.289	368.714	479.264	33.064	41.604	60.371	32.333	45.156	24.085
QI0013_3498	WCP94_003498			Fluoride ion transporter CrcB	Bil_Bt	Bil_mono	-2.50141	2.40682	8.66064E-36	5.85325E-35	158.663	132.501	355.365	232.001	297.719	372.478	14.412	30.257	34.081	17.118	24.019	27.939
QI0013_2364	WCP94_002364			hypothetical protein	Bil_Bt	Bil_mono	-2.49248	10.1292	7.5765E-161	5.9438E-159	30835.4	36689.9	69438.2	61734.6	66651.3	78689.5	4367.81	5754.54	6289.34	5353.03	6019.18	5053.1
QI0013_758	WCP94_000758			hypothetical protein	Bil_Bt	Bil_mono	-2.48849	0.996878	1.75455E-32	1.07999E-31	56.414	64.41	112.162	88.804	111.072	104.243	7.63	8.51	12.659	10.461	2.882	9.634
QI0013_3510	WCP94_003510			Uncharacterized MFS-type transporter	Bil_Bt	Bil_mono	-2.48278	3.06857	1.59344E-47	1.4656E-46	271.491	268.682	464.195	449.572	474.061	507.231	43.237	45.386	39.923	18.069	47.077	43.354
QI0013_2470	WCP94_002470			Uncharacterized amino acid permease GabP family	Bil_Bt	Bil_mono	-2.46993	11.5742	2.79384E-34	1.80876E-33	68116.9	81829.4	167979	176312	278703	184803	8635.58	17473.5	23399.8	12877.1	17768.3	12624.6
QI0013_4479	WCP94_004479			L-fuconolactone hydrolase	Bil_Bt	Bil_mono	-2.45517	5.03159	1.00954E-79	1.94191E-78	1006.63	1073.81	2056.67	1771.65	1856.16	2025.11	175.492	156.959	196.694	150.254	176.78	107.902
QI0013_649	WCP94_000649	Nitrogen Metabolism	Denitrifying reductase gene clusters	Respiratory nitrate reductase alpha chain (EC 1.7.99.4)	Bil_Bt	Bil_mono	-2.45374	7.75966	1.13136E-83	2.43364E-82	5203.28	6443.78	13849.2	12240.6	13958.5	15542.4	715.534	1121.41	1219.11	1068.89	1306.64	1092.51
QI0013_774	WCP94_000774	Membrane Transport	Tricarboxylate transport system	Tripartite tricarboxylate transporter TctC family	Bil_Bt	Bil_mono	-2.42978	5.13333	1.92766E-60	2.49597E-59	767.755	1002.04	2125.52	2033.62	2483.66	2424.29	141.581	188.162	196.694	155.96	229.622	150.293
QI0013_650	WCP94_000650			hypothetical protein	Bil_Bt	Bil_mono	-2.42659	2.51778	3.62351E-55	4.03835E-54	163.071	163.786	322.049	324.136	342.377	336.883	16.956	27.421	32.133	31.382	31.705	26.976
QI0013_3973	WCP94_003973			Glycogen phosphorylase (EC 2.4.1.1)	Bil_Bt	Bil_mono	-2.41084	7.53281	4.8392E-124	2.1513E-122	5584.07	6729.02	12509.9	9649.7	8685.39	12321	784.205	903.934	1085.71	983.307	1086.62	830.463
QI0013_2365	WCP94_002365			Outer membrane lipoprotein omp16 precursor	Bil_Bt	Bil_mono	-2.40722	9.08114	1.2359E-192	1.4984E-190	14857.1	20578.1	33071.1	27371.7	32612.9	34709.1	2382.29	2961.43	3140.29	2590.45	3311.75	2320.86
QI0013_3129	WCP94_003129			Nucleoside diphosphate kinase (EC 2.7.4.6)	Bil_Bt	Bil_mono	-2.40404	7.66079	5.46051E-90	1.2702E-88	6910.67	8527.91	11584.9	10760.9	10766	10504.4	1053.8	1362.52	1080.84	863.484	971.331	873.816
QI0013_285	WCP94_000285	Membrane Transport	Tricarboxylate transport system	Tripartite tricarboxylate transporter TctA family	Bil_Bt	Bil_mono	-2.40322	4.4849	1.16404E-46	1.03038E-45	508.604	725.074	1211.57	1268.79	1583.64	1482.29	124.625	152.232	97.373	96.999	110.488	92.488
QI0013_3044	WCP94_003044			Aerobic-type carbon monoxide dehydrogenase small subunit CoxS/CutS homologs	Bil_Bt	Bil_mono	-2.39912	2.37004	3.78378E-38	2.73759E-37	132.22	126.06	312.054	290.834	286.268	355.952	18.651	24.584	27.265	25.676	25.941	28.902
QI0013_771	WCP94_000771			(2R)-sulfolactate sulfo-lyase subunit beta (EC 4.4.1.24)	Bil_Bt	Bil_mono	-2.3797	4.3339	1.59757E-47	1.46602E-46	453.954	622.018	1232.67	1176.66	1276.76	1342.45	70.367	111.573	168.456	98.901	110.488	71.293
QI0013_4477	WCP94_004477			Fucose permease	Bil_Bt	Bil_mono	-2.37791	5.36475	2.40663E-82	4.9379E-81	1093.9	1323.17	2689.66	2181.26	2492.83	2645.48	225.512	196.672	233.696	173.077	237.308	202.317
QI0013_142	WCP94_000142	Metabolite damage and its repair or mitigation	Metabolite repair	Alkyl hydroperoxide reductase protein C (EC 1.11.1.15)	Bil_Bt	Bil_mono	-2.36954	9.95122	7.28675E-57	8.60009E-56	30376.1	33373.7	65190.5	50437.5	54752.9	62369.1	4127.04	3916.42	4613.55	5644.98	6650.4	5847.92
QI0013_2281	WCP94_002281			NADPH nitroreductase (oxygen-insensitive)	Bil_Bt	Bil_mono	-2.34223	7.67371	5.9335E-148	3.6523E-146	5406.02	6679.33	13510.5	11076.1	10999.6	14041	871.527	1235.82	1304.8	999.473	1178.86	959.56
QI0013_3968	WCP94_003968			Flavodoxin	Bil_Bt	Bil_mono	-2.32147	6.8719	2.18936E-22	9.96546E-22	3812.33	4093.73	6808.56	6086.43	5904	7713.98	583.279	327.156	410.915	717.034	840.667	797.707
QI0013_4379	WCP94_004379			hypothetical protein	Bil_Bt	Bil_mono	-2.31946	8.21295	7.97234E-95	2.08479E-93	6995.3	9230.9	17980.3	16735.2	18555.9	20914.7	1136.04	1836.23	1777.06	1493.03	1797.59	1614.68
QI0013_1200	WCP94_001200			Nitroreductase family protein	Bil_Bt	Bil_mono	-2.31227	8.94216	4.2056E-149	2.8044E-147	16426.1	17899.6	31042.2	24345.7	25361.1	29073.6	2500.98	3028.56	2884.2	2282.34	2957.23	2317.97
QI0013_2579	WCP94_002579			hypothetical protein	Bil_Bt	Bil_mono	-2.29471	6.17813	3.15936E-14	1.03357E-13	3849.35	3317.12	3447.04	2966.07	2671.46	3110.76	618.886	423.601	345.675	281.488	359.325	270.719
QI0013_139	WCP94_000139			hypothetical protein	Bil_Bt	Bil_mono	-2.28459	4.48818	3.6021E-77	6.4919E-76	601.158	816.169	1438.12	1249.92	1211.49	1258.54	68.671	139.94	129.507	139.793	138.35	120.427
QI0013_4028	WCP94_004028			TRAP transporter solute receptor unknown substrate 1	Bil_Bt	Bil_mono	-2.28423	3.03662	4.15557E-42	3.30545E-41	200.974	264.082	459.753	442.912	451.159	558.081	47.476	49.168	33.107	43.745	54.763	30.829
QI0013_3280	WCP94_003280			TRAP-type uncharacterized transport system fused permease component	Bil_Bt	Bil_mono	-2.28386	3.43514	3.85038E-80	7.51481E-79	302.342	345.054	624.109	609.42	593.148	655.968	43.237	71.861	60.371	60.862	62.45	50.098
QI0013_1570	WCP94_001570			hypothetical protein	Bil_Bt	Bil_mono	-2.27629	6.22011	4.5959E-150	3.1166E-148	2571.23	2748.47	4292.14	3502.22	4092.49	4338.8	319.617	464.259	445.97	400.36	465.009	376.695
QI0013_143	WCP94_000143	Metabolite damage and its repair or mitigation	Metabolite repair	Alkyl hydroperoxide reductase protein F	Bil_Bt	Bil_mono	-2.27035	9.5303	5.86929E-34	3.76331E-33	21211.5	24779.5	50673.9	37638.6	38745.9	47027.6	3241.1	2503.78	3599.89	4563.72	5590.68	4803.58
QI0013_601	WCP94_000601			C4-dicarboxylate transport system (permease small protein)	Bil_Bt	Bil_mono	-2.26827	2.94371	4.49486E-15	1.52277E-14	209.788	214.394	561.92	336.346	201.533	708.09	31.368	62.406	58.424	35.186	43.234	21.195
QI0013_2437	WCP94_002437			protein of unknown function DUF305	Bil_Bt	Bil_mono	-2.2681	8.95137	4.0446E-139	2.1868E-137	12942.5	17649.3	27071	27160.8	31913.2	30622	2027.91	3427.57	3153.92	2348.91	3016.79	2668.66
QI0013_4476	WCP94_004476	Amino Acids and Derivatives	Diaminopimelate Synthesis	4-hydroxy-tetrahydrodipicolinate synthase (EC 4.3.3.7)	Bil_Bt	Bil_mono	-2.26597	4.35411	2.37674E-69	3.67156E-68	543.863	791.325	1196.02	1021.25	1145.07	1249.64	88.17	108.737	90.557	126.48	139.311	115.61
QI0013_4403	WCP94_004403			Type III secretion inner membrane protein (YscD homologous to flagellar export components)	Bil_Bt	Bil_mono	-2.26512	8.76849	2.1412E-150	1.4771E-148	14250.6	16206.5	25503	20399.5	25191.6	25495	2178.82	2406.39	2558	2317.52	2781.41	2258.24
QI0013_1594	WCP94_001594			hypothetical protein	Bil_Bt	Bil_mono	-2.26434	6.23084	1.2762E-66	1.89115E-65	2503.36	2741.11	4297.69	3914.05	3517.67	4758.31	390.831	371.596	374.887	425.085	438.108	461.475
QI0013_355	WCP94_000355			hypothetical protein	Bil_Bt	Bil_mono	-2.26039	2.55822	3.38593E-35	2.23549E-34	140.153	218.995	362.028	294.164	371.004	282.219	31.368	49.168	29.212	16.167	36.509	26.012
QI0013_284	WCP94_000284			hypothetical protein	Bil_Bt	Bil_mono	-2.24803	2.94975	2.02369E-33	1.28114E-32	188.633	253.96	402.006	446.242	499.252	427.142	37.303	67.133	46.739	21.872	34.587	44.317
QI0013_353	WCP94_000353			Transcriptional regulator LysR family	Bil_Bt	Bil_mono	-2.21994	6.73239	1.0025E-38	7.34617E-38	2209.83	2876.37	6627.55	6600.38	7335.34	6722.4	320.464	646.748	728.353	621.937	713.847	646.451
QI0013_141	WCP94_000141			hypothetical protein	Bil_Bt	Bil_mono	-2.21058	1.72881	2.73404E-15	9.34948E-15	148.086	138.022	141.035	169.838	133.974	110.599	20.347	25.53	17.527	14.265	12.49	15.415
QI0013_276	WCP94_000276			hypothetical protein	Bil_Bt	Bil_mono	-2.20929	8.21581	1.08784E-62	1.48042E-61	10482.4	12315.2	15998.1	14726	14701.6	16115.7	1630.3	2449.89	1657.29	1288.57	1792.78	1449.94
QI0013_4491	WCP94_004491			Lipase	Bil_Bt	Bil_mono	-2.20391	5.08292	2.81405E-90	6.62295E-89	910.552	1135.46	1948.95	1809.39	1914.56	2200.54	141.581	201.4	207.405	192.097	199.839	218.695
QI0013_2766	WCP94_002766			hypothetical protein	Bil_Bt	Bil_mono	-2.20272	6.92773	8.86153E-18	3.36385E-17	3311.66	3672.3	7358.27	6472.73	7531.15	7781.36	543.433	295.953	539.448	806.426	1087.58	863.219
QI0013_4480	WCP94_004480			Altronate dehydratase (EC 4.2.1.7)	Bil_Bt	Bil_mono	-2.1698	6.64965	1.4582E-155	1.0804E-153	2483.96	3502.99	6031.2	5344.91	6035.69	6196.1	490.87	637.293	659.217	524.938	685.024	543.365
QI0013_1779	WCP94_001779			hypothetical protein	Bil_Bt	Bil_mono	-2.16854	6.57728	1.17866E-52	1.23775E-51	3290.5	3882.09	4869.6	4520.14	4551.67	5854.14	636.69	537.066	540.422	521.134	611.045	464.365
QI0013_473	WCP94_000473	Membrane Transport	Type VI secretion system	T6SS component TssB (ImpB/VipA) / T6SS component TssC (ImpC/VipB)	Bil_Bt	Bil_mono	-2.16644	8.55558	5.0511E-121	2.0835E-119	9732.24	11815.6	24834.4	20887.9	19599.1	24684	1803.25	2345.88	2559.95	2158.71	2431.69	2011.61
QI0013_4018	WCP94_004018			hypothetical protein	Bil_Bt	Bil_mono	-2.16584	3.27265	3.69453E-45	3.12512E-44	217.721	322.971	596.346	458.452	637.806	552.996	57.65	57.678	46.739	50.402	61.489	53.951
QI0013_1108	WCP94_001108			hypothetical protein	Bil_Bt	Bil_mono	-2.15303	3.99738	1.48114E-56	1.73784E-55	394.896	622.938	865.091	787.028	810.712	1097.09	58.497	111.573	107.111	88.441	122.978	77.073
QI0013_602	WCP94_000602			TRAP-type C4-dicarboxylate transport system large permease component	Bil_Bt	Bil_mono	-2.15163	4.78155	2.27261E-21	9.92655E-21	631.128	813.408	2128.86	1174.44	879.417	2552.68	124.625	201.4	165.535	156.911	178.702	145.475
QI0013_2247	WCP94_002247			hypothetical protein	Bil_Bt	Bil_mono	-2.14033	5.48228	1.7262E-66	2.54853E-65	1428.85	1486.04	2848.47	2255.63	2259.23	2541.24	216.186	199.509	325.227	260.567	317.052	270.719
QI0013_2248	WCP94_002248	Protein Fate (folding, modification, targeting, degradation)	Protein chaperones	Chaperone protein ClpB (ATP-dependent unfoldase)	Bil_Bt	Bil_mono	-2.13764	9.69749	4.3252E-64	6.11489E-63	23628.5	27274	55192.6	43334.3	43510.5	49870.1	4176.21	3652.61	5994.3	4713.98	6050.88	5123.43
QI0013_3985	WCP94_003985			hypothetical protein	Bil_Bt	Bil_mono	-2.1277	4.8564	1.37381E-74	2.34898E-73	668.149	1011.24	1826.8	1489.69	1595.09	1872.56	125.473	185.325	190.852	144.548	225.779	171.488
QI0013_1568	WCP94_001568			Tetrapartite efflux system membrane fusion component FusE-like	Bil_Bt	Bil_mono	-2.1154	6.43093	8.1673E-149	5.2706E-147	2446.94	2890.18	4952.89	4391.37	5001.68	5316.39	434.068	531.392	640.717	473.585	631.221	433.536
QI0013_3540	WCP94_003540			hypothetical protein	Bil_Bt	Bil_mono	-2.11227	5.0332	4.63359E-07	1.02031E-06	2119.04	1497.08	1269.32	1110.05	1012.25	1116.16	305.204	338.503	160.666	114.117	104.723	134.878
QI0013_3820	WCP94_003820			hypothetical protein	Bil_Bt	Bil_mono	-2.10871	5.77965	4.59591E-18	1.77321E-17	2563.3	2344.53	2607.49	2250.08	2290.15	2613.7	465.436	290.28	372.94	234.891	316.091	271.683
QI0013_4049	WCP94_004049	Protein Fate (folding, modification, targeting, degradation)	Glycine reductase, sarcosine reductase and betaine reductase	Glycine reductase component B beta subunit (EC 1.21.4.2) / Glycine reductase component B alpha subunit (EC 1.21.4.2)	Bil_Bt	Bil_mono	-2.10556	6.20534	2.49886E-53	2.64496E-52	1598.09	2164.18	4644.17	4270.38	4362.73	4904.51	268.749	503.972	586.187	445.056	507.283	414.268
QI0013_4020	WCP94_004020			hypothetical protein	Bil_Bt	Bil_mono	-2.09764	4.19515	5.5994E-100	1.57768E-98	474.227	626.619	1080.53	975.738	1022.55	1066.58	93.257	129.539	139.244	93.195	111.448	98.268
QI0013_33	WCP94_000033			Putative inner membrane protein	Bil_Bt	Bil_mono	-2.08783	9.52402	5.16979E-60	6.62959E-59	20736.4	27294.3	43621	37942.8	29998.6	52328.7	4322.88	5493.58	4404.2	3807.7	5046.89	4050.19
QI0013_773	WCP94_000773	Membrane Transport	Tricarboxylate transport system	Tripartite tricarboxylate transporter TctA family	Bil_Bt	Bil_mono	-2.07969	5.20179	8.5182E-49	8.03804E-48	739.548	1114.3	2334.3	1880.43	2290.15	2541.24	172.949	235.439	278.488	203.508	231.544	236.036
QI0013_3499	WCP94_003499			Fluoride ion transporter CrcB	Bil_Bt	Bil_mono	-2.0794	1.28249	1.03988E-14	3.48746E-14	54.651	76.372	126.599	106.565	108.782	175.433	5.087	12.292	25.317	19.97	15.372	5.78
QI0013_2133	WCP94_002133			DNA-binding protein HU	Bil_Bt	Bil_mono	-2.07551	9.99279	3.20518E-93	8.06537E-92	32821.3	39461.3	58503	49868.1	50137.1	57265	6216.84	7336.43	6761.6	5876.07	6299.72	5224.59
QI0013_2971	WCP94_002971			Succinyl-CoA ligase [ADP-forming] beta chain (EC 6.2.1.5)	Bil_Bt	Bil_mono	-2.06199	8.65468	2.87829E-37	2.03105E-36	7844.14	10507.1	26592.4	23378.9	24038.5	28838.4	1904.98	2782.72	2268.8	2658.92	2891.89	2550.16
QI0013_842	WCP94_000842	Energy and Precursor Metabolites Generation	Fermentations: Mixed acid	Alcohol dehydrogenase (EC 1.1.1.1)	Bil_Bt	Bil_mono	-2.05286	8.65902	4.45069E-51	4.46296E-50	8915.12	11269	22169.2	23779.6	28639.4	24996.7	1637.08	3008.7	3158.79	2324.18	2957.23	2349.77
QI0013_475	WCP94_000475	Membrane Transport	Type VI secretion system	T6SS lysozyme-like component TssE	Bil_Bt	Bil_mono	-2.05186	5.07455	5.71534E-58	6.97167E-57	1060.4	1135.46	2148.84	1789.41	1417.6	1959.01	206.013	200.454	235.643	218.724	215.211	173.414
QI0013_3035	WCP94_003035			ABC transporter substrate-binding protein (cluster 5 nickel/peptides/opines)	Bil_Bt	Bil_mono	-2.02383	5.92476	4.36649E-47	3.93476E-46	1218.18	1853.17	3531.43	3393.44	3552.02	4326.09	289.944	484.115	495.63	311.919	451.558	315.036
QI0013_2263	WCP94_002263			ABC-type antimicrobial peptide transport system permease component	Bil_Bt	Bil_mono	-2.01174	3.75485	2.17404E-36	1.48183E-35	339.363	436.149	598.567	834.761	948.121	640.713	77.149	90.772	113.927	68.47	81.665	78.037
QI0013_3281	WCP94_003281	Amino Acids and Derivatives	Proline biosynthesis (for review)	Ornithine cyclodeaminase (EC 4.3.1.12)	Bil_Bt	Bil_mono	-2.00969	2.6492	1.89367E-31	1.13252E-30	139.271	186.789	352.033	297.495	346.957	432.227	31.368	41.604	37.002	50.402	36.509	33.719
QI0013_1220	WCP94_001220	Membrane Transport	Copper Transport System	Lead cadmium zinc and mercury transporting ATPase (EC 3.6.3.3) (EC 3.6.3.5)%3B Copper-translocating P-type ATPase (EC 3.6.3.4)	Bil_Bt	Bil_mono	-2.00357	8.59444	1.82008E-53	1.9471E-52	10899.3	12465.2	24854.4	18868.7	18786.1	25073	2037.24	1870.27	2780.01	2630.39	3087.89	2477.9
QI0013_138	WCP94_000138			hypothetical protein	Bil_Bt	Bil_mono	-2.0026	6.3755	6.21831E-83	1.2958E-81	2559.77	3409.14	4949.56	4130.51	3956.23	4103.61	473.066	616.491	496.604	531.594	612.006	466.292
QI0013_4412	WCP94_004412			hypothetical protein	Bil_Bt	Bil_mono	-1.992	9.13889	8.60011E-59	1.07865E-57	13224.6	16557.1	32548.1	29210	34006.4	39129.3	2328.03	3864.41	4462.62	3530.97	4374.35	3631.11
QI0013_1822	WCP94_001822			Periplasmic HysAB-type cytochrome-c3 [NiFeSe] hydrogenase small subunit (EC 1.12.2.1)	Bil_Bt	Bil_mono	-1.98983	7.12748	1.2745E-154	9.1057E-153	3920.75	4678.02	8142.29	7017.76	7945.67	8143.67	805.4	1015.51	915.309	800.72	1072.21	833.353
QI0013_772	WCP94_000772			(2R)-sulfolactate sulfo-lyase subunit alpha (EC 4.4.1.24)	Bil_Bt	Bil_mono	-1.98458	0.145866	1.70087E-11	4.83665E-11	35.259	30.365	62.189	54.393	36.642	44.494	3.391	13.238	2.921	6.657	4.804	5.78
QI0013_603	WCP94_000603			ABC transporter substrate-binding protein (cluster 10 nitrate/sulfonate/bicarbonate)	Bil_Bt	Bil_mono	-1.98335	5.0254	7.84982E-18	2.99973E-17	741.311	1018.6	2457.57	1271.01	977.893	2982.37	144.124	241.112	263.882	193.999	253.641	183.049
QI0013_1593	WCP94_001593	Stress Response, Defense and Virulence	Protection from Reactive Oxygen Species	Catalase KatE (EC 1.11.1.6)	Bil_Bt	Bil_mono	-1.97881	12.7103	1.73721E-27	9.32964E-27	149372	187619	409141	351355	366434	504101	26351	34162.3	47364.3	45655.3	59863.2	50568.6
QI0013_4052	WCP94_004052			Thioredoxin reductase (EC 1.8.1.9)	Bil_Bt	Bil_mono	-1.97542	5.22724	1.01896E-35	6.87496E-35	813.591	915.545	2453.13	2083.57	2166.48	2547.6	152.602	258.132	320.358	248.204	271.896	226.402
QI0013_3256	WCP94_003256			Transporter LysE family	Bil_Bt	Bil_mono	-1.97115	7.2412	7.8462E-30	4.53651E-29	5525.9	6529.35	8844.14	5679.04	4891.76	9655.19	874.919	1216.91	1022.42	899.621	1108.72	841.06
QI0013_31	WCP94_000031			hypothetical protein	Bil_Bt	Bil_mono	-1.96721	3.2432	1.16493E-59	1.48436E-58	252.099	316.53	566.362	478.433	482.076	521.215	57.65	52.95	73.03	53.255	73.018	52.988
QI0013_2134	WCP94_002134			FIG00603599: hypothetical protein	Bil_Bt	Bil_mono	-1.95764	7.12925	2.64203E-80	5.18174E-79	3647.5	4108.45	9228.37	6685.86	7592.98	9084.4	740.12	909.608	1100.32	966.189	1010.72	826.609
QI0013_4506	WCP94_004506			ABC transporter substrate-binding protein (cluster 10 nitrate/sulfonate/bicarbonate)	Bil_Bt	Bil_mono	-1.95174	5.12842	2.54118E-34	1.65053E-33	935.233	1177.79	2389.83	1537.42	1292.79	2571.75	189.057	247.731	217.143	229.185	252.681	239.89
QI0013_4345	WCP94_004345			FIG004088: inner membrane protein YebE	Bil_Bt	Bil_mono	-1.9507	7.88154	1.9799E-145	1.1823E-143	6573.95	8026.43	14555.5	11493.5	12234	13990.2	1275.08	1662.26	1661.19	1590.98	1806.23	1399.84
QI0013_474	WCP94_000474	Membrane Transport	Type VI secretion system	T6SS component Hcp	Bil_Bt	Bil_mono	-1.94938	6.62012	3.56223E-90	8.33479E-89	2500.71	3170.82	6368.8	5665.72	4573.43	5822.35	502.739	723.337	694.272	658.074	738.826	605.024
QI0013_1635	WCP94_001635			hypothetical protein	Bil_Bt	Bil_mono	-1.94515	5.67018	3.57444E-69	5.50052E-68	1763.81	2009.6	2496.44	2428.8	2416.11	2739.56	286.553	403.745	367.097	312.87	371.815	288.061
QI0013_4229	WCP94_004229	Stress Response, Defense and Virulence	Universal stress protein family	Universal stress protein family	Bil_Bt	Bil_mono	-1.93979	8.0527	8.0361E-21	3.45354E-20	10781.2	11614.1	13369.5	11624.5	10255.3	12880.4	2216.97	2270.24	1672.87	1271.45	1670.77	1399.84
QI0013_913	WCP94_000913	Nucleosides and Nucleotides	Purine catabolism in Bacillus subtilis	Xanthine dehydrogenase molybdenum binding subunit (EC 1.17.1.4)	Bil_Bt	Bil_mono	-5.01101	10.289	3.64337E-51	3.68109E-50	38933.4	51021.1	120020	57833.8	26929.8	145387	884.244	1203.67	1369.07	1163.99	1453.63	1248.58
QI0013_1526	WCP94_001526			ABC transporter substrate-binding protein (cluster 10 nitrate/sulfonate/bicarbonate)	Bil_Bt	Bil_mono	-1.93482	3.70591	3.94237E-58	4.83847E-57	349.06	428.788	731.829	611.64	707.656	797.078	74.605	118.192	89.583	63.715	97.998	72.256
QI0013_1823	WCP94_001823	Protein Fate (folding, modification, targeting, degradation)	Selenocysteine metabolism	Periplasmic HysAB-type cytochrome-c3 [NiFeSe] hydrogenase large subunit (EC 1.12.2.1) @ selenocysteine-containing	Bil_Bt	Bil_mono	-1.93168	7.88427	1.0112E-148	6.4217E-147	6095.32	8192.05	13556	12034.1	13363	13832.5	1411.57	1652.8	1701.11	1505.39	1746.67	1463.43
QI0013_4055	WCP94_004055			Thioredoxin	Bil_Bt	Bil_mono	-1.93065	5.26467	6.89447E-63	9.44684E-62	962.558	1208.15	2414.26	1980.34	1818.38	2550.14	219.577	278.934	265.829	216.822	325.698	235.073
QI0013_480	WCP94_000480	Membrane Transport	Type VI secretion system	T6SS PAAR-repeat protein	Bil_Bt	Bil_mono	-1.91234	4.08077	3.76898E-60	4.86441E-59	448.665	560.368	1033.89	858.072	764.909	1044.97	85.627	131.43	143.139	87.49	141.232	96.341
QI0013_382	WCP94_000382			hypothetical protein	Bil_Bt	Bil_mono	-1.91186	3.08371	3.43911E-13	1.06997E-12	212.433	274.203	467.526	316.365	344.667	725.887	78.844	75.643	51.608	40.892	53.803	28.902
QI0013_4053	WCP94_004053	Protein Fate (folding, modification, targeting, degradation)	Glycine reductase, sarcosine reductase and betaine reductase	Glycine/sarcosine/betaine reductase component C chain 1	Bil_Bt	Bil_mono	-1.90984	6.04848	2.36773E-33	1.49186E-32	1277.24	1887.22	4396.52	3656.52	3422.63	4645.17	279.77	594.743	595.925	388.948	488.067	390.183
QI0013_2646	WCP94_002646			Nitroreductase family protein	Bil_Bt	Bil_mono	-1.90856	7.65292	1.66337E-78	3.10989E-77	4491.06	6564.32	11443.8	10719.8	11301.9	13232.5	969.871	1646.18	1628.08	1280.96	1432.5	1309.28
QI0013_3325	WCP94_003325	Fatty Acids, Lipids, and Isoprenoids	Putative oxidase COG2907	Cyclopropane-fatty-acyl-phospholipid synthase (EC 2.1.1.79)	Bil_Bt	Bil_mono	-1.90668	6.68755	1.555E-114	5.708E-113	3194.42	3696.22	6014.55	4767.68	5212.38	5674.89	631.603	741.302	875.386	621.937	718.65	612.731
QI0013_4014	WCP94_004014			Cytochrome c family protein	Bil_Bt	Bil_mono	-1.90643	8.02736	1.4723E-130	7.0127E-129	6722.92	8213.22	15266.2	13319.5	14847	15888.2	1410.72	1975.23	2062.37	1771.66	1946.51	1523.16
QI0013_641	WCP94_000641			hypothetical protein	Bil_Bt	Bil_mono	-1.90475	4.40527	6.9134E-27	3.66365E-26	393.133	518.962	1287.09	1288.77	1243.55	1414.91	94.105	198.563	148.981	139.793	156.604	125.244
QI0013_3579	WCP94_003579			NADPH:quinone oxidoreductase	Bil_Bt	Bil_mono	-1.89397	9.42988	4.239E-105	1.2947E-103	17559.6	21689.7	37927.4	36207.7	42133	40573.4	3380.98	5281.77	5746	4318.37	5391.8	4493.36
QI0013_456	WCP94_000456	Cofactors, Vitamins, Prosthetic Groups	Cobalamin synthesis	Sirohydrochlorin cobaltochelatase CbiK (EC 4.99.1.3) @ Sirohydrochlorin ferrochelatase activity of CbiK (EC 4.99.1.4)	Bil_Bt	Bil_mono	-1.89177	7.58102	9.91213E-47	8.81298E-46	4183.43	5602.76	11832.5	9862.83	9446.86	14374.1	890.179	1438.16	1611.53	1222	1546.83	1247.62
QI0013_2246	WCP94_002246	Protein Fate (folding, modification, targeting, degradation)	Protein chaperones	DnaJ-class molecular chaperone CbpA	Bil_Bt	Bil_mono	-1.86692	7.48664	5.55469E-98	1.53271E-96	5737.45	6343.48	10165.6	8550.75	8694.55	9777.23	1168.25	1225.42	1329.15	1124.05	1431.54	1161.88
QI0013_114	WCP94_000114			Exoenzymes regulatory protein AepA precursor	Bil_Bt	Bil_mono	-1.85429	8.0382	6.00052E-77	1.06703E-75	6564.26	7927.05	16894.3	12904.4	13164.9	17203.9	1499.74	1804.09	2044.84	1743.13	2172.28	1776.54
QI0013_3783	WCP94_003783			hypothetical protein	Bil_Bt	Bil_mono	-1.85263	3.3897	2.80165E-40	2.15566E-39	293.527	363.457	615.225	507.295	507.268	549.183	66.975	61.46	96.4	58.009	98.959	50.098
QI0013_2129	WCP94_002129			Intracellular protease	Bil_Bt	Bil_mono	-1.83089	8.19607	1.19961E-49	1.15654E-48	9070.26	10896.4	16817.6	13673.6	13399.7	16282.2	2288.18	2525.53	2049.71	1787.83	1984.93	1713.91
QI0013_476	WCP94_000476	Membrane Transport	Type VI secretion system	T6SS component TssF (ImpG/VasA)	Bil_Bt	Bil_mono	-1.82619	7.05436	6.75596E-47	6.04712E-46	4356.19	5149.13	8120.08	6000.95	4949.01	7356.76	840.159	891.642	1051.63	956.68	1071.25	828.536
QI0013_293	WCP94_000293			sodium-solute symporter putative	Bil_Bt	Bil_mono	-1.82023	3.08281	3.05475E-35	2.02352E-34	195.685	257.641	506.394	427.371	398.486	533.928	37.303	71.861	70.109	46.598	62.45	66.476
QI0013_3137	WCP94_003137			hypothetical protein	Bil_Bt	Bil_mono	-1.81524	7.62292	3.17987E-55	3.56377E-54	4271.57	5459.22	11629.3	10140.3	11827.5	13052	1005.48	1620.65	1659.24	1251.48	1633.3	1357.45
QI0013_4203	WCP94_004203			O-methyltransferase	Bil_Bt	Bil_mono	-1.80974	7.80384	6.83298E-74	1.15842E-72	5430.7	7249.82	13459.4	10899.6	11475.9	14266	1085.17	1811.65	2036.08	1325.66	1933.05	1550.13
QI0013_751	WCP94_000751			hypothetical protein	Bil_Bt	Bil_mono	-1.80969	2.03815	4.97087E-07	1.09097E-06	173.648	170.227	208.777	125.436	174.051	155.093	37.303	60.514	17.527	13.314	15.372	22.159
QI0013_477	WCP94_000477	Membrane Transport	Type VI secretion system	T6SS component TssG (ImpH/VasB)	Bil_Bt	Bil_mono	-1.80602	5.26251	1.31823E-29	7.56704E-29	1357.45	1565.17	2292.1	1508.56	1321.41	2114.1	243.316	301.627	333.991	241.547	267.092	256.268
QI0013_3045	WCP94_003045			Putative diheme cytochrome c-553	Bil_Bt	Bil_mono	-1.79618	3.71958	3.19787E-25	1.61345E-24	261.795	329.412	806.233	662.702	735.137	916.576	59.345	122.92	95.426	100.803	97.998	86.707
QI0013_119	WCP94_000119			Alkanesulfonates-binding protein	Bil_Bt	Bil_mono	-1.79404	5.63469	2.20891E-35	1.47298E-34	983.713	1334.21	2953.97	2776.25	2963.45	3165.43	239.924	364.978	476.156	362.321	405.442	317.927
QI0013_3010	WCP94_003010			hypothetical protein	Bil_Bt	Bil_mono	-1.79246	2.25913	5.52685E-19	2.22464E-18	109.301	184.949	247.645	253.092	237.03	221.199	39.846	47.277	30.186	25.676	38.43	15.415
QI0013_1434	WCP94_001434			hypothetical protein	Bil_Bt	Bil_mono	-1.77921	10.1166	9.11954E-62	1.20819E-60	25610.9	32471	61494.7	55519.4	63063.8	75362.6	6032.02	9857.23	9475.4	7231.2	8838.05	7555.09
QI0013_1595	WCP94_001595			hypothetical protein	Bil_Bt	Bil_mono	-1.77271	3.58057	2.14204E-12	6.42452E-12	441.613	449.031	596.346	470.663	440.853	697.92	128.864	93.608	64.266	84.637	66.293	59.732
QI0013_4050	WCP94_004050	Protein Fate (folding, modification, targeting, degradation)	Selenocysteine metabolism	Glycine reductase component B gamma subunit (EC 1.21.4.2) @ selenocysteine-containing	Bil_Bt	Bil_mono	-1.76368	6.24432	1.05603E-30	6.25952E-30	1505.54	1873.42	4936.23	4057.25	4177.23	5142.23	362.854	655.258	753.67	490.702	634.103	491.341
QI0013_3788	WCP94_003788	Energy and Precursor Metabolites Generation	Fermentations: Mixed acid	Alcohol dehydrogenase (EC 1.1.1.1)	Bil_Bt	Bil_mono	-1.73253	3.1028	9.0043E-30	5.19859E-29	228.299	301.808	527.494	371.868	341.232	505.96	45.781	83.207	64.266	50.402	60.528	71.293
QI0013_351	WCP94_000351			hypothetical protein	Bil_Bt	Bil_mono	-1.72744	6.89199	2.5408E-108	8.265E-107	3068.38	3832.41	7166.15	6064.23	6194.85	6325.77	661.276	1091.15	907.519	834.004	1006.88	857.438
QI0013_1958	WCP94_001958			Na(+)-linked D-alanine glycine permease	Bil_Bt	Bil_mono	-1.72655	7.69092	2.81209E-91	6.69712E-90	5034.04	6478.74	11698.2	10379	11906.5	11740.1	1161.47	1687.79	2051.66	1355.14	1616.96	1491.37
QI0013_2280	WCP94_002280			hypothetical protein	Bil_Bt	Bil_mono	-1.71696	3.3851	3.25567E-36	2.21529E-35	287.357	331.252	570.804	512.845	530.169	546.64	81.388	99.281	83.741	47.549	77.822	70.329
QI0013_479	WCP94_000479	Membrane Transport	Type VI secretion system	VgrG protein	Bil_Bt	Bil_mono	-1.71036	6.97137	9.41835E-92	2.25646E-90	3420.08	4291.56	7562.6	5665.72	5775.75	7434.31	835.92	1024.02	1115.9	863.484	1053.96	803.487
QI0013_2716	WCP94_002716	Carbohydrates	S-Adenosyl-L-homocysteine recycling	5-methyltetrahydropteroyltriglutamate--homocysteine methyltransferase (EC 2.1.1.14)	Bil_Bt	Bil_mono	-1.70846	6.04767	8.26898E-56	9.47971E-55	1827.27	2156.82	3816.84	3213.61	3010.4	3938.35	363.702	448.185	541.396	485.948	617.77	539.512
QI0013_3130	WCP94_003130	Respiration	Anaerobic dimethyl sulfoxide reductase (EC 1.8.5.3)	Anaerobic dimethyl sulfoxide reductase chain C (EC 1.8.5.3) anchor subunit	Bil_Bt	Bil_mono	-1.70061	7.21982	1.44224E-24	7.11516E-24	2779.25	3597.77	8889.67	8003.49	9306.02	9871.3	686.709	1105.33	1379.78	1193.47	1335.46	1146.46
QI0013_3782	WCP94_003782			hypothetical protein	Bil_Bt	Bil_mono	-1.69855	3.9056	3.86076E-29	2.17869E-28	462.768	580.612	716.282	718.205	693.915	729.701	111.06	146.558	114.901	65.617	134.507	102.122
QI0013_3059	WCP94_003059			Molybdenum transport system protein ModD	Bil_Bt	Bil_mono	-1.68952	4.65256	1.00561E-11	2.91133E-11	426.628	713.113	1284.87	1541.87	1738.22	1319.56	143.276	212.746	88.61	225.381	245.955	211.951
QI0013_3583	WCP94_003583	Respiration	Quinone oxidoreductase family	Quinone oxidoreductase (EC 1.6.5.5)	Bil_Bt	Bil_mono	-1.68859	3.38917	7.04355E-46	6.08666E-45	272.372	299.967	590.794	539.486	564.521	533.928	66.975	75.643	82.767	79.882	98.959	65.512
QI0013_3131	WCP94_003131	Respiration	Anaerobic dimethyl sulfoxide reductase (EC 1.8.5.3)	Anaerobic dimethyl sulfoxide reductase chain B (EC 1.8.5.3) iron-sulfur binding subunit	Bil_Bt	Bil_mono	-1.68764	6.95538	1.97376E-26	1.03094E-25	2213.36	3191.06	7170.59	6725.82	7586.11	8320.37	634.146	905.825	1129.53	944.317	1188.46	930.658
QI0013_1665	WCP94_001665			NADP-dependent 3-hydroxy acid dehydrogenase YdfG (EC 1.1.1.381) @ 3-hydroxypropionate dehydrogenase (EC 1.1.1.298)	Bil_Bt	Bil_mono	-1.68382	8.01328	4.1293E-136	2.1181E-134	7066.69	8861.92	13668.2	12795.6	13317.2	14132.6	1621.82	2374.25	2266.85	1670.86	2130.01	1877.69
QI0013_1054	WCP94_001054			hypothetical protein	Bil_Bt	Bil_mono	-1.67349	0.40453	0.00029424	0.000513861	66.991	64.41	45.531	41.072	32.062	30.51	16.108	10.401	8.764	8.559	7.686	1.927
QI0013_137	WCP94_000137			cofactor modifying protein (cmo)	Bil_Bt	Bil_mono	-1.66447	6.31617	4.5546E-71	7.34796E-70	2164.87	2853.37	4478.7	3854.11	3552.02	4459.57	512.065	625.946	615.399	634.3	764.767	539.512
QI0013_4125	WCP94_004125			Branched-chain amino acid ABC transporter substrate-binding protein LivJ (TC 3.A.1.4.1)	Bil_Bt	Bil_mono	-1.65998	12.0597	5.68573E-33	3.55447E-32	82954.5	122883	236035	224772	243683	284178	20967.5	40595.7	42982.5	29048.4	38550.6	30391.9
QI0013_3570	WCP94_003570	Energy and Precursor Metabolites Generation	Pyruvate:ferredoxin oxidoreductase	Pyruvate-flavodoxin oxidoreductase	Bil_Bt	Bil_mono	-1.65974	14.1138	6.55966E-18	2.51873E-17	304212	408840	1.03094e+06	1.03252e+06	1.21103e+06	1.0631e+06	77101.3	135647	182228	141962	164790	136407
QI0013_2893	WCP94_002893			Tetraheme cytochrome c3	Bil_Bt	Bil_mono	-1.65687	11.1076	9.36202E-80	1.80954E-78	61299.6	75532	112408	110917	108712	124048	15174.6	21978.1	18610	14435.8	18878	14456
QI0013_3965	WCP94_003965			TonB-dependent receptor	Bil_Bt	Bil_mono	-1.63827	5.2238	1.33957E-20	5.7322E-20	1032.19	1161.22	2173.28	1659.53	1654.63	2340.38	273.836	175.87	289.199	286.243	365.09	333.341
QI0013_1023	WCP94_001023			hypothetical protein	Bil_Bt	Bil_mono	-1.6352	1.95028	1.61272E-16	5.84465E-16	91.672	81.893	196.561	170.948	243.901	222.47	32.216	34.985	33.107	20.921	27.862	22.159
QI0013_3132	WCP94_003132	Respiration	Anaerobic dimethyl sulfoxide reductase (EC 1.8.5.3)	Anaerobic dimethyl sulfoxide reductase chain A (EC 1.8.5.3) molybdopterin-binding domain	Bil_Bt	Bil_mono	-1.62986	9.57931	6.17679E-25	3.1008E-24	13588.6	18955	44670.4	41196.3	47385.4	49924.8	3905.76	6435.33	7139.41	5812.35	7271.05	6018.45
QI0013_2626	WCP94_002626	Phosphate Metabolism	High affinity phosphate transporter and control of PHO regulon	Phosphate ABC transporter permease protein PstC (TC 3.A.1.7.1)	Bil_Bt	Bil_mono	-1.62281	3.13762	1.48761E-38	1.08414E-37	234.469	294.446	438.653	399.62	480.931	441.126	52.563	96.445	65.24	60.862	65.332	67.439
QI0013_1068	WCP94_001068	Protein Fate (folding, modification, targeting, degradation)	Peptide methionine sulfoxide reductase	Peptide-methionine (R)-S-oxide reductase MsrB (EC 1.8.4.12) / Peptide-methionine (S)-S-oxide reductase MsrA (EC 1.8.4.11)	Bil_Bt	Bil_mono	-1.62023	5.7805	3.85298E-56	4.45542E-55	1272.83	1765.76	3152.75	2467.65	2853.52	3405.7	299.27	477.497	479.077	404.164	517.851	444.134
QI0013_768	WCP94_000768			Ureidoglycolate dehydrogenase (EC 1.1.1.154)	Bil_Bt	Bil_mono	-1.61688	2.88897	6.78176E-23	3.16245E-22	178.056	167.466	416.443	357.437	429.403	423.328	43.237	45.386	67.188	61.813	68.214	55.878
QI0013_40	WCP94_000040			hypothetical protein	Bil_Bt	Bil_mono	-1.61468	5.76057	9.35063E-47	8.33227E-46	1298.4	1578.97	3075.01	2842.85	2737.87	3180.68	277.227	432.111	495.63	429.84	488.067	466.292
QI0013_3040	WCP94_003040			cytidine/deoxycytidylate deaminase family protein	Bil_Bt	Bil_mono	-1.61382	3.65089	1.15022E-30	6.80776E-30	302.342	329.412	785.133	609.42	612.615	733.515	77.149	144.667	98.347	86.539	98.959	85.744
QI0013_3615	WCP94_003615			hypothetical protein	Bil_Bt	Bil_mono	-1.60786	8.57731	5.95808E-52	6.12809E-51	8532.57	10630.4	21299.7	18981.9	21393.4	24155.1	2137.28	3257.38	3764.45	2962.28	3423.2	2893.13
QI0013_487	WCP94_000487			hypothetical protein	Bil_Bt	Bil_mono	-1.60395	5.05424	2.45749E-47	2.23464E-46	1022.5	1058.17	1811.25	1589.6	1441.65	1793.74	218.73	239.221	296.015	237.743	310.326	278.427
QI0013_642	WCP94_000642			putative stress-induced protein OsmC	Bil_Bt	Bil_mono	-1.59929	6.29842	1.53076E-49	1.46171E-48	1708.28	2706.15	4276.59	4039.49	4156.62	4384.56	494.261	906.771	702.062	502.114	642.75	565.524
QI0013_542	WCP94_000542			Aldose 1-epimerase (EC 5.1.3.3)	Bil_Bt	Bil_mono	-1.59145	3.09086	3.62402E-27	1.93072E-26	180.7	261.321	479.742	417.38	408.791	505.96	59.345	78.48	69.135	46.598	95.115	53.951
QI0013_4051	WCP94_004051			hypothetical protein	Bil_Bt	Bil_mono	-1.58909	2.41385	7.0345E-19	2.82014E-18	107.539	127.9	289.844	271.963	297.719	311.458	33.064	52.95	57.45	25.676	48.999	31.793
QI0013_4015	WCP94_004015			Cytochrome c family protein	Bil_Bt	Bil_mono	-1.58774	7.13564	3.93907E-83	8.33874E-82	3788.53	4401.06	7820.24	6412.78	7549.47	7632.62	921.547	1041.98	1291.17	1147.83	1342.18	1051.08
QI0013_3835	WCP94_003835			diguanylate cyclase (GGDEF domain)	Bil_Bt	Bil_mono	-1.58223	6.49405	4.5251E-122	1.926E-120	2363.2	3005.19	4938.46	4262.61	4699.38	4722.72	630.755	817.89	787.75	663.78	832.981	638.743
QI0013_2989	WCP94_002989			Outer membrane lipoprotein-sorting protein	Bil_Bt	Bil_mono	-1.57746	2.74025	7.31889E-22	3.25004E-21	187.752	190.47	308.723	306.375	281.688	442.397	38.151	42.549	64.266	54.206	61.489	53.951
QI0013_2660	WCP94_002660	Energy and Precursor Metabolites Generation	Fermentations: Mixed acid	Pyruvate formate-lyase activating enzyme (EC 1.97.1.4)	Bil_Bt	Bil_mono	-1.57464	3.19089	8.85329E-44	7.21426E-43	253.861	290.766	490.847	392.959	444.289	485.62	58.497	86.044	85.689	71.323	68.214	64.549
QI0013_2882	WCP94_002882			Rhodanese-domain-containing inner membrane protein YgaP	Bil_Bt	Bil_mono	-1.57377	7.03862	2.10929E-69	3.27103E-68	2940.56	4071.64	7243.88	6382.81	6891.06	8080.1	828.29	1156.39	1297.99	1054.63	1139.46	952.816
QI0013_3186	WCP94_003186			cyclic nucleotide-binding domain (cNMP-BD) protein	Bil_Bt	Bil_mono	-1.5721	4.0459	2.12009E-46	1.85612E-45	377.266	549.327	836.217	828.1	882.852	893.693	117.843	155.068	171.377	117.921	122.017	111.756
QI0013_3036	WCP94_003036			ABC transporter permease protein 1 (cluster 5 nickel/peptides/opines)	Bil_Bt	Bil_mono	-1.56486	3.6213	8.16747E-18	3.11219E-17	217.721	346.895	730.718	601.649	632.081	797.078	65.28	93.608	156.771	82.735	92.233	105.976
QI0013_4030	WCP94_004030			Aspartate aminotransferase (EC 2.6.1.1)	Bil_Bt	Bil_mono	-1.56457	1.62726	3.96486E-13	1.23163E-12	57.295	74.532	167.688	145.417	148.86	199.587	13.565	20.802	41.871	20.921	24.98	21.195
QI0013_4446	WCP94_004446			hypothetical protein	Bil_Bt	Bil_mono	-1.55303	6.80801	3.2732E-103	9.5592E-102	2766.91	3560.96	6393.23	5541.39	5563.91	6093.13	708.752	1083.59	978.602	854.925	1039.55	870.926
QI0013_4454	WCP94_004454			hypothetical protein	Bil_Bt	Bil_mono	-1.55155	-0.349817	6.93713E-06	1.39685E-05	29.088	30.365	29.984	27.751	25.192	19.069	3.391	4.728	5.842	3.804	6.725	7.707
QI0013_468	WCP94_000468	Membrane Transport	Type VI secretion system	T6SS outer membrane component TssL (ImpK/VasF)	Bil_Bt	Bil_mono	-1.54869	5.59876	1.30679E-57	1.58439E-56	1256.09	1778.64	2536.41	2348.88	2047.39	2721.76	318.769	433.056	426.495	368.978	490.95	353.573
QI0013_478	WCP94_000478			hypothetical protein	Bil_Bt	Bil_mono	-1.54785	5.15133	3.4821E-46	3.02867E-45	1101.83	1183.31	2003.37	1561.85	1480.58	1873.83	245.859	369.705	332.043	249.155	310.326	246.634
QI0013_2544	WCP94_002544			hypothetical protein	Bil_Bt	Bil_mono	-1.54316	9.97138	7.5319E-23	3.50002E-22	19518.2	26584.8	57974.4	46234.9	48560.3	77569.5	5462.31	9896	10770.5	7570.7	9108.99	7636.02
QI0013_3584	WCP94_003584			hypothetical protein	Bil_Bt	Bil_mono	-1.53904	5.88824	4.49944E-62	6.04103E-61	1628.94	1911.14	3039.48	2684.11	3100.86	3202.29	409.482	651.476	500.499	382.291	550.517	450.878
QI0013_82	WCP94_000082			ABC transporter ATP-binding protein (cluster 3 basic aa/glutamine/opines)	Bil_Bt	Bil_mono	-1.53755	1.5405	7.29662E-14	2.34488E-13	62.584	67.171	166.577	129.876	128.248	181.79	11.869	19.856	26.291	28.529	28.823	20.232
QI0013_3966	WCP94_003966			Radical SAM family protein HutW similar to coproporphyrinogen III oxidase oxygen-independent associated with heme uptake	Bil_Bt	Bil_mono	-1.53629	6.40521	4.76786E-13	1.47307E-12	2195.73	2430.1	5127.24	3490.01	3807.37	5603.7	512.065	432.111	536.527	866.337	959.802	834.316
QI0013_3998	WCP94_003998	Respiration	Formate dehydrogenase	Formate dehydrogenase O beta subunit (EC 1.2.1.2)	Bil_Bt	Bil_mono	-1.53576	7.33088	2.79454E-42	2.23173E-41	3852.88	4852.85	8387.71	8296.55	8957.91	8725.9	1283.55	1718.99	1113.95	1171.6	1488.22	1184.04
QI0013_4191	WCP94_004191			Transcriptional regulator GntR family	Bil_Bt	Bil_mono	-1.53473	4.19363	2.29692E-47	2.09817E-46	436.324	599.015	1043.88	792.579	982.473	957.256	144.124	143.722	173.325	144.548	157.565	131.024
QI0013_4414	WCP94_004414			Type III secretion outermembrane contact sensing protein (yopN, Yop4b, LcrE)	Bil_Bt	Bil_mono	-1.53359	7.8721	4.5195E-99	1.2645E-97	5929.6	7340	12601	10919.6	12649.6	12898.2	1732.88	2074.51	2048.74	1781.17	2185.74	1808.33
QI0013_2543	WCP94_002543			hypothetical protein	Bil_Bt	Bil_mono	-1.53002	7.78621	5.46777E-21	2.35993E-20	4105.86	5876.97	12920.8	11217.1	10179.7	16342	1128.41	2028.18	2561.89	1623.31	2175.17	1684.05
QI0013_4453	WCP94_004453			3-hydroxybutyryl-CoA dehydrogenase	Bil_Bt	Bil_mono	-1.52904	2.87127	6.28463E-19	2.52629E-18	230.062	262.241	340.928	288.614	285.123	416.972	57.65	68.079	66.214	65.617	57.646	37.573
QI0013_1141	WCP94_001141			Hydrolase alpha/beta fold family	Bil_Bt	Bil_mono	-1.52124	7.14996	1.6359E-103	4.8125E-102	3658.95	4602.57	7741.39	6821.28	7077.7	7605.93	973.262	1453.29	1399.26	1089.82	1183.66	1038.56
QI0013_3787	WCP94_003787	Carbohydrates	Ethanolamine utilization	Ethanolamine ammonia-lyase heavy chain (EC 4.3.1.7)	Bil_Bt	Bil_mono	-1.51723	0.429132	7.93896E-07	1.71233E-06	24.681	53.368	66.631	67.713	33.207	64.834	5.087	9.455	17.527	10.461	15.372	2.89
QI0013_2666	WCP94_002666			hypothetical protein	Bil_Bt	Bil_mono	-1.51425	1.72653	4.89657E-11	1.35485E-10	125.168	113.178	162.135	139.867	124.813	115.684	13.565	36.876	30.186	26.627	21.137	29.866
QI0013_2990	WCP94_002990	Fatty Acids, Lipids, and Isoprenoids	Fatty Acid Biosynthesis FASII	4-phosphopantetheinyl transferase	Bil_Bt	Bil_mono	-1.51353	3.56603	1.48136E-11	4.2305E-11	258.269	328.492	586.351	506.185	617.195	832.673	57.65	57.678	100.295	123.627	113.37	126.207
QI0013_2964	WCP94_002964			hypothetical protein	Bil_Bt	Bil_mono	-1.50946	0.314938	8.38946E-08	1.93912E-07	20.274	23.924	82.178	47.732	59.544	63.563	8.478	9.455	14.606	9.51	9.608	2.89
QI0013_4037	WCP94_004037			Ferredoxin	Bil_Bt	Bil_mono	-1.50738	5.05977	3.30268E-45	2.79958E-44	832.983	998.358	1938.96	1447.51	1506.92	2083.59	236.533	301.627	305.752	251.057	301.679	273.61
QI0013_1022	WCP94_001022	Membrane Transport	Tricarboxylate transport system	Tripartite tricarboxylate transporter TctA family	Bil_Bt	Bil_mono	-1.50098	3.69114	4.91886E-40	3.72734E-39	324.379	382.78	724.055	532.826	666.433	732.244	88.17	104.009	125.612	90.343	130.664	105.012
QI0013_1819	WCP94_001819			Rubredoxin	Bil_Bt	Bil_mono	-1.49597	6.29957	2.45438E-56	2.84637E-55	2030.89	2465.07	4613.08	3613.23	3666.53	4338.8	601.083	611.763	698.167	680.897	743.63	624.292
QI0013_30	WCP94_000030			peptidase M20	Bil_Bt	Bil_mono	-1.49528	7.08962	9.51871E-37	6.56627E-36	3993.91	4799.48	7695.86	6268.48	5537.58	6840.63	1214.03	1098.71	1119.79	1043.22	1328.73	1025.07
QI0013_3999	WCP94_003999	Respiration	Formate dehydrogenase	Formate dehydrogenase O alpha subunit (EC 1.2.1.2) @ selenocysteine-containing	Bil_Bt	Bil_mono	-1.49278	9.60963	1.42908E-24	7.05897E-24	13943.9	20698.7	48259.6	40261.7	44748.3	46014.4	4985	7208.78	5980.67	6876.49	8364.4	6329.63
QI0013_200	WCP94_000200			hypothetical protein	Bil_Bt	Bil_mono	-1.48872	9.0813	2.6862E-34	1.7419E-33	17226.4	19590.8	25621.8	24455.6	25095.4	26044.2	4528.89	6215.02	4564.86	3626.06	4801.89	3853.66
QI0013_1818	WCP94_001818			Rubrerythrin	Bil_Bt	Bil_mono	-1.47789	11.9778	3.75749E-52	3.88468E-51	91519.7	114526	225431	196932	211729	238411	25937.3	35601.4	37983.4	33209	39505.6	34880.4
QI0013_1349	WCP94_001349	Stress Response, Defense and Virulence	Universal stress protein family	Universal stress protein family	Bil_Bt	Bil_mono	-1.47699	12.039	5.11866E-77	9.14276E-76	105555	130958	220718	197010	218466	236421	28017.7	44256.9	40961.1	30589	39347.1	34122.2
QI0013_4054	WCP94_004054	Protein Fate (folding, modification, targeting, degradation)	Glycine reductase, sarcosine reductase and betaine reductase	Glycine/sarcosine/betaine reductase component C chain 2	Bil_Bt	Bil_mono	-1.47349	5.79063	9.96244E-30	5.74348E-29	1168.82	1456.59	3402.61	2639.71	2535.19	3666.3	359.463	462.368	552.107	440.301	557.242	468.219
QI0013_3532	WCP94_003532			Integral membrane protein	Bil_Bt	Bil_mono	-1.47195	4.69667	6.54551E-51	6.51457E-50	661.979	861.256	1387.03	1181.1	1287.06	1334.82	167.862	277.043	231.749	237.743	236.348	175.341
QI0013_3051	WCP94_003051			TRAP-type C4-dicarboxylate transport system periplasmic component	Bil_Bt	Bil_mono	-1.46824	2.94852	8.56642E-18	3.25801E-17	163.071	213.474	410.89	323.026	389.325	503.417	55.954	61.46	55.503	66.568	62.45	79
QI0013_352	WCP94_000352			hypothetical protein	Bil_Bt	Bil_mono	-1.46608	5.93836	1.57671E-32	9.72024E-32	1612.2	2062.05	3211.61	2954.96	3248.57	2792.95	592.605	606.09	492.709	483.095	529.38	407.524
QI0013_464	WCP94_000464			Uroporphyrinogen decarboxylase (URO-D)	Bil_Bt	Bil_mono	-1.46377	2.74389	3.18745E-08	7.55509E-08	100.487	134.341	319.828	427.371	524.444	269.506	43.237	65.242	81.794	60.862	48.999	35.646
QI0013_3264	WCP94_003264	Energy and Precursor Metabolites Generation	Fermentations: Mixed acid	Alcohol dehydrogenase (EC 1.1.1.1)	Bil_Bt	Bil_mono	-1.46208	8.76899	7.70727E-51	7.6518E-50	10579.3	13751.6	25383	19235	19906	26133.2	2643.41	3721.64	4363.3	3716.41	4530.96	3675.42
QI0013_2758	WCP94_002758			hypothetical protein	Bil_Bt	Bil_mono	-1.45527	5.42168	1.20506E-49	1.159E-48	1053.35	1254.16	2475.34	1992.55	2147.01	2316.23	306.9	367.814	364.176	385.144	437.147	342.012
QI0013_1918	WCP94_001918	Fatty Acids, Lipids, and Isoprenoids	Nonmevalonate Branch of Isoprenoid Biosynthesis	4-hydroxy-3-methylbut-2-enyl diphosphate reductase (EC 1.17.7.4)	Bil_Bt	Bil_mono	-1.4532	6.96891	4.07262E-34	2.62815E-33	3543.48	4090.05	7192.8	5454.81	4750.91	7318.62	1009.72	1429.65	1087.66	973.797	1073.17	907.536
QI0013_4220	WCP94_004220			Multimeric flavodoxin WrbA family protein	Bil_Bt	Bil_mono	-1.45077	7.27997	3.73461E-75	6.44059E-74	4080.3	4563	8693.1	6610.37	7629.63	9135.25	1101.28	1431.55	1538.5	1254.33	1504.55	1249.55
QI0013_679	WCP94_000679			ABC transporter substrate-binding protein (cluster 7 di-/tri-carboxylate)	Bil_Bt	Bil_mono	-1.44627	5.57175	1.44596E-21	6.35745E-21	985.476	1348.01	2711.88	1987	2053.12	3584.94	289.944	506.808	520.947	364.223	460.205	354.536
QI0013_3278	WCP94_003278			hypothetical protein	Bil_Bt	Bil_mono	-1.44055	1.53299	2.76009E-10	7.31332E-10	95.198	85.574	127.709	109.895	100.767	167.806	23.738	21.747	22.396	15.216	23.058	33.719
QI0013_4016	WCP94_004016			hypothetical protein	Bil_Bt	Bil_mono	-1.43759	7.25771	3.7585E-59	4.74378E-58	4517.5	5046.08	8131.18	6585.95	7290.69	7598.3	1282.7	1331.32	1389.52	1253.38	1507.44	1180.18
QI0013_3188	WCP94_003188			Protein ygiW precursor	Bil_Bt	Bil_mono	-1.43628	6.97201	1.53227E-45	1.31277E-44	3598.13	4388.17	6091.17	5600.22	5914.31	6437.64	1125.86	1074.13	1181.14	1029.9	1206.72	891.158
QI0013_817	WCP94_000817			ABC transporter substrate-binding protein (cluster 10 nitrate/sulfonate/bicarbonate)	Bil_Bt	Bil_mono	-1.43359	0.575747	1.41332E-08	3.42293E-08	24.681	34.045	75.515	68.823	75.575	76.275	16.108	11.346	8.764	14.265	9.608	7.707
QI0013_4385	WCP94_004385			Split-Soret cytochrome c	Bil_Bt	Bil_mono	-1.42983	8.10526	5.33587E-49	5.047E-48	6218.73	7954.66	15375.1	12909.9	13557.7	16789.5	1784.6	2986.01	3087.71	2162.51	2481.65	2105.06
QI0013_2016	WCP94_002016			hypothetical protein	Bil_Bt	Bil_mono	-1.42667	4.73271	7.75737E-29	4.31073E-28	678.727	748.078	1542.5	1253.25	1212.63	1458.13	201.774	180.598	259.987	258.665	269.013	207.134
QI0013_914	WCP94_000914			Amidohydrolase	Bil_Bt	Bil_mono	-5.41059	9.04441	2.45441E-48	2.29442E-47	16980.5	20917.7	50613.9	20154.1	10993.9	67683	269.597	472.769	468.366	374.684	442.912	348.756
QI0013_41	WCP94_000041			hypothetical protein	Bil_Bt	Bil_mono	-1.4173	4.96321	3.40742E-37	2.39598E-36	786.265	1050.81	1704.64	1428.64	1393.56	1633.56	241.62	299.736	259.987	300.508	323.777	206.171
QI0013_2715	WCP94_002715			Methionine synthase II (cobalamin-independent)	Bil_Bt	Bil_mono	-1.41499	3.7217	5.1068E-14	1.65043E-13	349.06	381.86	720.724	566.128	451.159	896.236	63.584	94.554	146.06	109.362	148.918	130.061
QI0013_4452	WCP94_004452			hypothetical protein	Bil_Bt	Bil_mono	-1.41429	-0.348958	0.000353886	0.000614272	10.578	7.361	46.642	26.641	43.513	43.223	2.543	2.837	6.816	3.804	11.529	6.744
QI0013_107	WCP94_000107			hypothetical protein	Bil_Bt	Bil_mono	-1.4129	9.29309	1.76447E-36	1.20678E-35	12776.8	18038.5	35338.8	29357.6	32592.2	38619.5	3683.64	6010.78	6508.43	5324.5	6652.32	5354.65
QI0013_3979	WCP94_003979	Phosphate Metabolism	High affinity phosphate transporter and control of PHO regulon	Polyphosphate kinase (EC 2.7.4.1)	Bil_Bt	Bil_mono	-1.41251	7.64547	8.12026E-50	7.84763E-49	4269.81	5556.76	11345	10255.8	11197.7	10393.8	1273.38	2168.12	1979.6	1649.94	1950.35	1657.07
QI0013_2234	WCP94_002234			hypothetical protein	Bil_Bt	Bil_mono	-1.4009	2.88789	3.21972E-14	1.05246E-13	202.737	245.679	404.227	287.504	360.698	333.069	77.997	85.098	51.608	41.843	55.724	64.549
QI0013_3037	WCP94_003037			ABC transporter permease protein 2 (cluster 5 nickel/peptides/opines)	Bil_Bt	Bil_mono	-1.40087	3.05169	9.45636E-22	4.19456E-21	194.803	196.911	506.394	381.859	396.196	452.567	51.715	88.881	87.636	72.274	82.626	51.061
QI0013_3558	WCP94_003558			peptidase M24 family	Bil_Bt	Bil_mono	-1.39989	7.72644	5.17904E-61	6.81623E-60	6030.09	6740.98	11120.7	9508.72	9784.66	10907.4	1804.1	2221.07	1986.42	1700.34	1986.86	1553.99
QI0013_432	WCP94_000432			putative secreted calcium-binding protein	Bil_Bt	Bil_mono	-1.39716	0.912724	3.26527E-07	7.25798E-07	39.666	86.494	83.289	81.034	57.254	82.632	12.717	30.257	13.632	14.265	12.49	8.671
QI0013_1643	WCP94_001643	Protein Fate (folding, modification, targeting, degradation)	Chaperones GroEL GroES and Thermosome	Chaperone protein DnaK	Bil_Bt	Bil_mono	-1.39093	12.3489	1.01659E-26	5.35181E-26	113280	140289	302287	247777	258697	317092	31548.8	40498.3	60635.3	43800	57296	47770.9
QI0013_594	WCP94_000594			Transcriptional regulator AraC family	Bil_Bt	Bil_mono	-1.38943	3.60912	4.57624E-30	2.66514E-29	287.357	339.534	696.292	596.099	610.324	591.134	98.344	119.138	119.769	95.097	92.233	113.683
QI0013_3816	WCP94_003816			Periplasmic HynAB-type cytochrome-c3 [NiFe] hydrogenase large subunit (EC 1.12.2.1)	Bil_Bt	Bil_mono	-1.38242	10.8427	1.32829E-21	5.85296E-21	32727	45620.8	105592	94000.5	101097	113898	10946.7	17022.5	19035.5	16795.1	19930.1	15791.3
QI0013_4313	WCP94_004313			hypothetical protein	Bil_Bt	Bil_mono	-1.38164	0.148433	6.02553E-08	1.40654E-07	29.97	28.525	56.636	47.732	38.933	43.223	10.173	7.564	11.685	4.755	13.451	3.854
QI0013_2421	WCP94_002421			ABC-type nitrate/sulfonate/bicarbonate transport systems periplasmic component-like protein	Bil_Bt	Bil_mono	-1.3807	7.69661	7.76414E-78	1.43154E-76	5144.22	6085.84	10820.9	9827.31	10016	11822.7	1572.65	2122.73	2125.66	1742.18	2038.74	1586.74
QI0013_3531	WCP94_003531			hypothetical protein	Bil_Bt	Bil_mono	-1.37758	7.29305	1.11493E-08	2.71339E-08	6551.04	6485.18	6454.31	6401.68	5445.97	5677.43	1756.62	1953.48	1311.62	1022.3	1296.07	1014.48
QI0013_4035	WCP94_004035			Putative Dihydrolipoamide dehydrogenase (EC 1.8.1.4)%3B Mercuric ion reductase (EC 1.16.1.1)%3B PF00070 family FAD-dependent NAD(P)-disulphide oxidoreductase	Bil_Bt	Bil_mono	-1.37662	7.39663	6.32967E-24	3.05489E-23	3110.68	4321.92	9629.27	8344.28	9148	10382.3	992.761	1546.9	2045.81	1457.84	1703.43	1432.6
QI0013_3983	WCP94_003983			hypothetical protein	Bil_Bt	Bil_mono	-1.37571	0.864972	2.7787E-09	6.99659E-09	63.465	46.007	87.731	52.173	83.59	82.632	14.412	20.802	15.58	14.265	13.451	10.598
QI0013_3146	WCP94_003146			hypothetical protein	Bil_Bt	Bil_mono	-1.37535	7.45966	7.84322E-58	9.53822E-57	3865.22	4865.73	9432.71	8701.72	9816.72	9449.25	1240.32	1686.84	1851.07	1492.08	1827.37	1436.45
QI0013_394	WCP94_000394			hypothetical protein	Bil_Bt	Bil_mono	-1.37285	0.315755	2.42931E-08	5.78551E-08	37.903	32.205	52.194	64.383	38.933	49.579	6.782	14.183	12.659	7.608	10.568	7.707
QI0013_799	WCP94_000799	Nucleosides and Nucleotides	Xanthine dehydrogenase subunits	Xanthine-uracil permease	Bil_Bt	Bil_mono	-1.37202	7.6921	3.61131E-72	5.92166E-71	5005.83	5907.33	10780.9	9656.36	10799.2	11507.4	1470.91	1905.26	2184.08	1811.61	2095.42	1730.29
QI0013_682	WCP94_000682	Membrane Transport	Tricarboxylate transport system	Tripartite tricarboxylate transporter TctC family	Bil_Bt	Bil_mono	-1.37008	4.47443	5.92251E-28	3.21956E-27	562.374	685.508	1156.05	1021.25	1092.4	1133.96	179.731	273.26	203.51	209.214	195.996	130.061
QI0013_3061	WCP94_003061			Molybdenum ABC transporter substrate-binding protein ModA	Bil_Bt	Bil_mono	-1.36738	4.5256	8.33139E-08	1.92681E-07	438.087	592.574	1127.17	1214.4	1334.01	1329.73	137.342	267.587	80.82	252.959	269.013	218.695
QI0013_3046	WCP94_003046	Nucleosides and Nucleotides	Purine catabolism in Bacillus subtilis	Xanthine dehydrogenase molybdenum binding subunit (EC 1.17.1.4)	Bil_Bt	Bil_mono	-1.36728	4.46517	8.01579E-48	7.42388E-47	558.848	629.379	1166.04	1003.49	1043.16	1240.75	158.537	208.964	234.67	176.881	231.544	179.195
QI0013_4048	WCP94_004048			hypothetical protein	Bil_Bt	Bil_mono	-1.36262	2.2682	2.12623E-20	9.00218E-20	109.301	165.626	227.655	216.461	202.678	258.065	30.52	55.787	49.66	27.578	49.96	39.5
QI0013_915	WCP94_000915			Dihydropyrimidinase (EC 3.5.2.2)	Bil_Bt	Bil_mono	-4.87785	8.14722	1.02551E-39	7.71249E-39	9191.9	11056.5	26366.9	9291.15	6296.76	37245.3	209.404	310.136	329.122	308.116	333.385	318.89
QI0013_3857	WCP94_003857			Rhodanese-like domain protein	Bil_Bt	Bil_mono	-1.35062	6.42981	2.14548E-55	2.41805E-54	2394.05	2689.59	4355.44	3713.13	4065.01	4608.3	689.253	934.192	917.257	757.926	808.001	604.06
QI0013_3305	WCP94_003305	Nucleosides and Nucleotides	Purine catabolism in Bacillus subtilis	Xanthine dehydrogenase iron-sulfur subunit (EC 1.17.1.4) / Xanthine dehydrogenase molybdenum binding subunit (EC 1.17.1.4)	Bil_Bt	Bil_mono	-1.35009	12.4489	1.07287E-19	4.43904E-19	99704.1	137920	328329	280961	281861	362844	32576.3	57834.8	63615	47905.3	59883.4	47876.8
QI0013_3991	WCP94_003991			Branched-chain amino acid ABC transporter substrate-binding protein LivJ (TC 3.A.1.4.1)	Bil_Bt	Bil_mono	-1.34446	4.17965	1.88715E-24	9.23043E-24	371.978	540.125	868.422	754.837	1066.06	1057.68	134.798	225.984	180.141	131.234	168.133	146.439
QI0013_3039	WCP94_003039			ABC transporter ATP-binding protein (cluster 5 nickel/peptides/opines)	Bil_Bt	Bil_mono	-1.34372	3.66517	1.51728E-31	9.1014E-31	275.898	403.024	704.066	583.889	567.957	678.851	85.627	108.737	148.981	105.558	140.271	99.232
QI0013_4301	WCP94_004301			hypothetical protein	Bil_Bt	Bil_mono	-1.33913	0.882163	2.47527E-06	5.17428E-06	48.48	76.372	88.841	54.393	64.124	82.632	19.499	23.638	20.448	4.755	14.411	9.634
QI0013_684	WCP94_000684	Cofactors, Vitamins, Prosthetic Groups	Lipoylated proteins	Dihydrolipoamide dehydrogenase of pyruvate dehydrogenase complex (EC 1.8.1.4)	Bil_Bt	Bil_mono	-1.33693	6.6663	1.31808E-53	1.41385E-52	2217.76	2817.49	5543.69	5020.77	5223.83	5545.22	717.23	1032.53	1090.58	921.494	1007.84	830.463
QI0013_467	WCP94_000467	Membrane Transport	Type VI secretion system	T6SS component TssM (IcmF/VasK)	Bil_Bt	Bil_mono	-1.335	6.98452	5.17273E-47	4.65081E-46	3144.18	4238.19	6856.31	5933.24	4824.2	7153.36	900.352	1374.81	1351.54	1027.05	1297.99	1058.79
QI0013_2167	WCP94_002167			Methylmalonate-semialdehyde dehydrogenase (EC 1.2.1.27)	Bil_Bt	Bil_mono	-1.33337	10.3435	1.39328E-19	5.74694E-19	23740.5	31990.7	73096.3	62364	66709.7	86965.4	7544.48	13264	14259.4	11441.2	14231.8	11682.4
QI0013_3815	WCP94_003815			Hydrogenase maturation protease	Bil_Bt	Bil_mono	-1.33264	8.0886	3.47738E-42	2.77151E-41	7808.89	8344.8	14002.5	11882	13076.7	13509.6	2565.41	2704.24	2393.44	2323.23	2627.68	2229.34
QI0013_687	WCP94_000687			RidA/YER057c/UK114 superfamily protein	Bil_Bt	Bil_mono	-1.3301	6.82601	1.61006E-22	7.36213E-22	2207.18	2961.03	5956.8	5407.07	5822.7	7427.95	665.515	1047.66	1310.64	985.209	1193.27	1102.14
QI0013_688	WCP94_000688			putative stress-induced protein OsmC	Bil_Bt	Bil_mono	-1.32894	7.77414	1.48478E-32	9.19596E-32	4324.46	6856	11007.4	10332.4	10613.7	13671.1	1437.85	2587.94	2482.05	1658.5	2180.93	1886.36
QI0013_3853	WCP94_003853			Alkanesulfonates-binding protein	Bil_Bt	Bil_mono	-1.32671	10.4136	2.80051E-12	8.33694E-12	26657.2	37984.5	82355.7	56488.4	48037	106848	7924.29	17170	17503.8	11027.5	12732	10611
QI0013_3807	WCP94_003807			Uncharacterized zinc-finger containing protein YbiI	Bil_Bt	Bil_mono	-1.3266	4.61392	1.9902E-09	5.03019E-09	930.825	1064.61	1112.73	900.254	680.174	1041.16	249.25	245.84	215.195	184.489	242.112	191.719
QI0013_1055	WCP94_001055			hypothetical protein	Bil_Bt	Bil_mono	-1.3264	4.83276	7.85007E-08	1.81865E-07	1167.94	1022.28	1161.6	1090.07	1116.45	1150.49	301.813	431.165	220.064	157.862	214.25	229.292
QI0013_4300	WCP94_004300			hypothetical protein	Bil_Bt	Bil_mono	-1.32484	2.81877	0.000116912	0.000211562	354.348	246.599	226.545	236.442	201.533	307.644	95.8	91.717	54.529	48.5	42.274	39.5
QI0013_1380	WCP94_001380	Membrane Transport	Tricarboxylate transport system	Tripartite tricarboxylate transporter TctC family	Bil_Bt	Bil_mono	-1.32404	7.6355	5.48352E-15	1.85144E-14	3825.55	6080.32	12820.9	8268.79	6710.13	14227.9	1167.41	2170.95	2263.93	1602.39	2249.14	1717.77
QI0013_3060	WCP94_003060			Molybdenum ABC transporter permease protein ModB	Bil_Bt	Bil_mono	-1.3224	4.03503	3.76027E-09	9.39716E-09	304.986	424.187	943.937	743.736	1020.26	816.146	128.016	160.741	70.109	168.322	184.466	168.597
QI0013_23	WCP94_000023			RidA/YER057c/UK114 superfamily protein	Bil_Bt	Bil_mono	-1.32219	2.54886	3.2548E-10	8.59568E-10	119.879	118.699	342.038	259.753	313.75	331.798	25.434	70.915	42.844	52.304	59.567	63.585
QI0013_3586	WCP94_003586			Amidohydrolase-like	Bil_Bt	Bil_mono	-1.31863	6.64807	2.10391E-28	1.16107E-27	2170.16	2847.85	5594.77	4668.89	4813.89	5847.78	801.161	1193.27	1278.51	697.064	921.371	728.341
QI0013_803	WCP94_000803			hypothetical protein	Bil_Bt	Bil_mono	-1.31819	6.76062	1.61666E-10	4.33528E-10	3930.45	3692.54	4760.77	4572.31	4669.61	4580.34	1232.69	729.01	747.827	927.199	1229.78	978.828
QI0013_4410	WCP94_004410			Type III Secretion system effector C, SseC-like, IPR006972	Bil_Bt	Bil_mono	-1.31711	6.7786	7.08372E-25	3.54275E-24	1977.12	2757.68	6342.15	5713.45	5767.74	6374.08	720.621	1237.71	1137.32	968.091	1116.41	953.78
QI0013_3817	WCP94_003817			Periplasmic HynAB-type cytochrome-c3 [NiFe] hydrogenase small subunit (EC 1.12.2.1)	Bil_Bt	Bil_mono	-1.30744	9.94531	1.91602E-21	8.40571E-21	18365.3	23577.8	55696.7	48665.9	53021.5	60814.4	6038.8	10334.7	10438.4	9095.11	11125.6	8554.15
QI0013_683	WCP94_000683	Cofactors, Vitamins, Prosthetic Groups	Lipoylated proteins	Glycine cleavage system H protein	Bil_Bt	Bil_mono	-1.29797	5.69414	2.43687E-47	2.22093E-46	1179.4	1558.73	2765.18	2404.38	2482.52	2790.41	446.785	544.63	508.289	464.075	507.283	411.378
QI0013_58	WCP94_000058			TRAP transporter solute receptor TAXI family precursor	Bil_Bt	Bil_mono	-1.29621	1.91053	4.31211E-10	1.12985E-09	78.45	94.775	182.124	158.738	176.341	230.097	43.237	32.148	44.792	19.019	29.784	28.902
QI0013_547	WCP94_000547			Putative oxidoreductase	Bil_Bt	Bil_mono	-1.29589	3.03175	9.49932E-17	3.46146E-16	171.004	190.47	424.216	365.208	405.356	514.859	53.411	103.064	79.846	68.47	75.9	69.366
QI0013_2906	WCP94_002906			ABC transporter substrate-binding protein (cluster 2 ribose/xylose/arabinose/galactose)	Bil_Bt	Bil_mono	-1.29407	7.67717	1.07525E-54	1.18514E-53	4910.63	6086.76	10347.8	8909.3	10293.1	11567.2	1418.35	1902.42	2282.43	1945.69	2226.09	1765.94
QI0013_1802	WCP94_001802			hypothetical protein	Bil_Bt	Bil_mono	-1.29369	7.60548	6.38815E-39	4.69834E-38	4406.44	5765.63	10602.1	8496.35	9185.78	11423.5	1232.69	1803.14	2242.51	1809.7	2239.54	1704.28
QI0013_3055	WCP94_003055			(methyl)malonate semialdehyde dehydrogenase or ALDH family proteins	Bil_Bt	Bil_mono	-1.29338	4.37246	9.04978E-24	4.34151E-23	520.945	607.296	1219.35	965.747	840.484	1042.43	204.317	210.855	239.538	152.156	185.427	155.11
QI0013_717	WCP94_000717			hypothetical protein	Bil_Bt	Bil_mono	-1.29182	1.16125	9.33735E-11	2.53451E-10	55.532	79.132	124.378	82.144	69.85	102.972	18.651	22.693	18.501	18.069	18.254	19.268
QI0013_335	WCP94_000335			hypothetical protein	Bil_Bt	Bil_mono	-1.29105	9.79046	4.23176E-45	3.56448E-44	23481.3	26886.6	46445	40300.5	43054.8	42949.4	7211.3	7291.04	9151.15	8454.16	9285.77	8127.36
QI0013_3038	WCP94_003038			ABC transporter ATP-binding protein (cluster 5 nickel/peptides/opines)	Bil_Bt	Bil_mono	-1.28924	3.6793	2.62789E-25	1.33259E-24	272.372	414.065	705.176	622.74	550.781	640.713	85.627	141.831	153.85	125.529	107.605	99.232
QI0013_2757	WCP94_002757			Mobile element protein	Bil_Bt	Bil_mono	-1.28289	4.68697	3.35382E-34	2.16779E-33	722.8	700.231	1330.4	1164.45	1142.78	1360.24	203.469	300.681	269.724	237.743	243.073	191.719
QI0013_4172	WCP94_004172	Respiration	Cytochrome d ubiquinol oxidase operon	Cytochrome d ubiquinol oxidase subunit I (EC 1.10.3.-)	Bil_Bt	Bil_mono	-1.27968	10.6205	1.87187E-12	5.62265E-12	27401.2	33603.7	85551.8	76742.5	95068.6	98480.4	8759.36	13430.4	18047.2	14609.8	19342.1	15796.1
QI0013_916	WCP94_000916			Glutamate synthase [NADPH] small chain (EC 1.4.1.13)	Bil_Bt	Bil_mono	-3.22554	9.71293	3.16084E-35	2.09034E-34	22637.7	27216.1	64594.2	31748.7	32093	100690	1648.1	2739.22	3178.27	2504.86	3195.5	2624.34
QI0013_2243	WCP94_002243	Secondary Metabolism	Tolerance to colicin E2 and CreBC signal transduction system	Conserved uncharacterized protein CreA	Bil_Bt	Bil_mono	-1.2733	5.12861	3.12505E-18	1.21392E-17	665.505	870.457	1947.84	1581.83	1899.68	2097.57	215.338	319.592	426.495	349.007	338.188	334.305
QI0013_624	WCP94_000624			Alkanesulfonates-binding protein	Bil_Bt	Bil_mono	-1.27155	3.3537	1.14199E-21	5.04317E-21	266.202	290.766	495.289	416.27	439.708	610.203	83.931	95.499	88.61	87.49	122.017	89.597
QI0013_917	WCP94_000917	Nucleosides and Nucleotides	Purine catabolism in Bacillus subtilis	Xanthine and CO dehydrogenases maturation factor XdhC/CoxF family	Bil_Bt	Bil_mono	-1.27506	7.29475	1.40722E-20	6.00884E-20	2900.9	4243.71	8884.11	6759.12	7108.62	10990	1050.41	1657.53	1701.11	1390.32	1787.02	1384.43
QI0013_4132	WCP94_004132			hypothetical protein	Bil_Bt	Bil_mono	-1.26599	6.55729	1.03038E-52	1.08488E-51	2222.17	2829.45	4979.55	4129.4	4193.26	5456.23	690.1	982.414	990.287	864.435	982.86	856.475
QI0013_824	WCP94_000824	Energy and Precursor Metabolites Generation	Fermentations: Mixed acid	Pyruvate formate-lyase activating enzyme (EC 1.97.1.4)	Bil_Bt	Bil_mono	-1.2646	0.549284	1.57773E-06	3.34172E-06	44.955	23.004	71.073	71.043	56.109	62.292	7.63	14.183	9.737	10.461	14.411	18.305
QI0013_3669	WCP94_003669			hypothetical protein	Bil_Bt	Bil_mono	-1.26422	-0.40876	0.00196477	0.00316467	12.34	11.042	45.531	34.412	40.078	17.798	2.543	3.782	7.79	13.314	5.765	1.927
QI0013_3282	WCP94_003282			Aspartate ammonia-lyase (EC 4.3.1.1)	Bil_Bt	Bil_mono	-1.26353	3.10411	2.68824E-15	9.20072E-15	209.788	218.995	437.543	374.088	430.548	458.923	82.236	112.519	66.214	76.078	87.429	52.024
QI0013_4173	WCP94_004173	Respiration	Cytochrome d ubiquinol oxidase operon	Cytochrome d ubiquinol oxidase subunit II (EC 1.10.3.-)	Bil_Bt	Bil_mono	-1.26177	10.0329	1.0351E-13	3.31847E-13	17749.2	24032.4	55119.3	52677.6	62223.3	63742.1	6000.65	9409.99	12094.7	9708.49	12577.3	10589.8
QI0013_685	WCP94_000685			hypothetical protein	Bil_Bt	Bil_mono	-1.25942	4.36274	9.74536E-29	5.40793E-28	461.005	626.619	1129.39	983.508	980.183	973.782	145.82	277.988	229.801	159.764	182.545	178.232
QI0013_628	WCP94_000628			hypothetical protein	Bil_Bt	Bil_mono	-1.25935	4.80449	1.02853E-08	2.50924E-08	1011.92	1028.72	1202.69	955.757	956.137	1433.98	315.378	384.834	261.934	172.126	248.837	194.61
QI0013_3283	WCP94_003283			Aspartate ammonia-lyase (EC 4.3.1.1)	Bil_Bt	Bil_mono	-1.25556	3.044	2.384E-18	9.35136E-18	183.344	183.109	488.626	386.299	382.455	442.397	71.214	83.207	88.61	65.617	81.665	69.366
QI0013_4409	WCP94_004409			hypothetical protein	Bil_Bt	Bil_mono	-1.25198	3.57661	1.50335E-17	5.65842E-17	329.667	337.693	636.325	502.855	531.314	583.507	115.299	164.524	117.822	90.343	109.527	75.146
QI0013_4056	WCP94_004056	Protein Fate (folding, modification, targeting, degradation)	Selenocysteine metabolism	Glycine/sarcosine/betaine reductase protein A @ selenocysteine-containing	Bil_Bt	Bil_mono	-1.24731	5.55133	2.36718E-25	1.20191E-24	1163.53	1279	2535.3	2199.02	1937.46	2665.82	442.546	553.14	444.022	389.899	416.01	419.085
QI0013_2130	WCP94_002130	Protein Synthesis	Translation elongation factors, bacterial	Elongation factor G-like protein TM_1651	Bil_Bt	Bil_mono	-1.24711	11.3751	6.16467E-23	2.88815E-22	49495.1	67246.1	145862	125852	148919	152162	16910.9	27653.2	30907.3	24495.2	29373.4	24848.4
QI0013_528	WCP94_000528			Uncharacterized di-4Fe-4S ferredoxin domain-containing protein DVU0498 type	Bil_Bt	Bil_mono	-1.24654	8.37115	5.59359E-83	1.17789E-81	7874.99	10200.7	17690.5	15064.5	15656.6	16792	2479.78	3542.93	3527.84	2954.68	3646.09	2963.46
QI0013_3050	WCP94_003050			Translation initiation inhibitor	Bil_Bt	Bil_mono	-1.24401	1.58743	3.62752E-10	9.55477E-10	55.532	83.733	146.588	124.326	116.798	194.502	18.651	34.039	41.871	19.019	25.941	25.049
QI0013_3809	WCP94_003809			hypothetical protein	Bil_Bt	Bil_mono	-1.24283	3.9661	3.18355E-22	1.43601E-21	358.756	451.791	788.465	723.755	792.391	774.195	106.821	134.266	185.983	107.46	209.446	153.183
QI0013_1107	WCP94_001107			Additional periplasmic component NikK of nickel ECF transporter	Bil_Bt	Bil_mono	-1.24172	8.95504	1.69363E-65	2.47307E-64	11850.4	14858.5	25209.8	22869.3	25511.1	24534	4121.95	5698.76	5228.95	4475.28	5148.73	3994.31
QI0013_3848	WCP94_003848			ABC transporter ATP-binding protein (cluster 1 maltose/g3p/polyamine/iron)%3B ABC transporter ATP-binding protein (cluster 10 nitrate/sulfonate/bicarbonate)	Bil_Bt	Bil_mono	-1.24053	6.92729	6.59093E-06	1.32848E-05	1734.72	2623.33	5039.51	7415.16	10280.5	4928.66	529.021	1516.64	1912.41	1176.36	1245.15	851.658
QI0013_3781	WCP94_003781			hypothetical protein	Bil_Bt	Bil_mono	-1.24029	4.04122	1.4093E-26	7.39008E-26	478.635	524.483	787.355	641.611	795.826	760.211	150.906	160.741	157.745	129.332	174.859	158
QI0013_2892	WCP94_002892			hypothetical protein	Bil_Bt	Bil_mono	-1.23964	6.64669	2.59411E-06	5.41703E-06	4144.64	3834.24	3945.66	3764.19	3615	3742.58	1341.2	1370.09	820.857	696.113	755.159	676.316
QI0013_2916	WCP94_002916	RNA Processing	tRNA nucleotidyltransferase	CCA tRNA nucleotidyltransferase (EC 2.7.7.72)	Bil_Bt	Bil_mono	-1.23855	7.11734	6.76764E-41	5.24755E-40	3992.15	4787.52	6941.82	5666.83	5795.22	6728.76	1042.78	1414.53	1368.1	1323.76	1500.71	1346.85
QI0013_2456	WCP94_002456			hypothetical protein	Bil_Bt	Bil_mono	-1.236	10.0759	6.45119E-61	8.40756E-60	28007.6	32313.7	58332	46827.6	51626.8	52375.8	9132.39	10550.3	11624.4	9861.6	11822.2	9329.7
QI0013_1967	WCP94_001967			hypothetical protein	Bil_Bt	Bil_mono	-1.23571	9.39142	4.52965E-51	4.53078E-50	16031.2	21726.5	32714.6	30164.6	32537.3	34625.2	5240.19	8523.08	7273.79	5260.79	6958.8	5873.93
QI0013_778	WCP94_000778	Respiration	Formate dehydrogenase	Formate dehydrogenase O alpha subunit (EC 1.2.1.2) @ selenocysteine-containing	Bil_Bt	Bil_mono	-1.23201	8.78538	6.35142E-16	2.24686E-15	8119.16	11016	25721.7	21033.3	22187	26246.4	2543.37	4693.65	6565.88	3765.86	4640.48	3860.4
QI0013_3277	WCP94_003277			hypothetical protein	Bil_Bt	Bil_mono	-1.23035	1.8038	8.52123E-09	2.08778E-08	97.842	96.615	178.793	123.216	132.829	189.417	29.673	24.584	37.002	48.5	28.823	21.195
QI0013_1214	WCP94_001214			hypothetical protein	Bil_Bt	Bil_mono	-1.22939	3.72842	3.74091E-24	1.81643E-23	359.637	476.635	558.589	569.458	610.324	605.118	107.669	127.648	144.113	98.901	164.29	116.573
QI0013_1024	WCP94_001024	Membrane Transport	Tricarboxylate transport system	Tripartite tricarboxylate transporter TctC family	Bil_Bt	Bil_mono	-1.22821	3.74523	1.3843E-20	5.91731E-20	302.342	358.857	684.077	599.429	603.454	791.993	113.604	158.85	145.086	129.332	136.428	84.78
QI0013_1144	WCP94_001144			ATP-dependent Clp protease ATP-binding subunit ClpA	Bil_Bt	Bil_mono	-1.22673	9.90754	5.26817E-29	2.95623E-28	25346.5	27879.5	53111.4	41876.8	41661.2	49520.5	7873.42	7762.87	9597.12	9427.95	11261.1	9479.99
QI0013_2110	WCP94_002110	DNA Processing	DNA repair, bacterial	Methylated-DNA--protein-cysteine methyltransferase (EC 2.1.1.63)	Bil_Bt	Bil_mono	-1.22545	5.76561	4.23518E-39	3.13216E-38	1577.82	1616.69	2745.19	2373.3	2270.68	2744.64	460.35	528.556	581.319	462.173	620.653	494.231
QI0013_4433	WCP94_004433			hypothetical protein	Bil_Bt	Bil_mono	-1.2252	2.22111	2.29556E-08	5.4833E-08	81.976	160.105	260.971	172.058	187.792	266.964	53.411	43.495	33.107	31.382	63.41	31.793
QI0013_2120	WCP94_002120			6-phosphogluconolactonase (EC 3.1.1.31) eukaryotic type	Bil_Bt	Bil_mono	-1.22442	6.72832	8.23957E-48	7.61351E-47	2945.85	3295.96	5231.63	4472.41	5054.36	5071.04	938.503	1103.44	1013.66	976.65	1074.13	1003.88
QI0013_144	WCP94_000144			hypothetical protein	Bil_Bt	Bil_mono	-1.22162	1.19692	2.48072E-08	5.89743E-08	33.496	61.65	106.609	103.235	116.798	122.041	14.412	20.802	15.58	27.578	21.137	23.122
QI0013_391	WCP94_000391			Flavodoxin	Bil_Bt	Bil_mono	-1.22133	7.64992	1.90596E-54	2.08925E-53	5510.03	6102.4	10144.5	8599.59	8972.8	10227.3	1583.67	1945.92	2079.89	1957.1	2189.58	1901.78
QI0013_3982	WCP94_003982	Membrane Transport	Magnesium transport	Mg(2+) transport ATPase P-type (EC 3.6.3.2)	Bil_Bt	Bil_mono	-1.22102	5.69774	3.45861E-47	3.13075E-46	1203.2	1583.57	2735.2	2324.45	2467.63	2637.86	407.787	498.299	526.79	475.487	602.398	498.085
QI0013_4221	WCP94_004221			Transcriptional regulator MarR family	Bil_Bt	Bil_mono	-1.22086	6.00345	6.58454E-26	3.39932E-25	1992.11	2103.45	3015.05	2638.6	2655.43	3077.71	590.909	793.306	617.347	524.938	688.867	508.682
QI0013_2885	WCP94_002885			Iron-sulfur flavoprotein	Bil_Bt	Bil_mono	-1.21902	6.59311	1.9041E-55	2.15206E-54	2481.32	2819.32	5025.08	4133.84	4439.45	5100.28	804.552	964.449	1129.53	913.886	958.841	841.06
QI0013_4000	WCP94_004000	Respiration	Formate dehydrogenase	Formate dehydrogenase O alpha subunit (EC 1.2.1.2) @ selenocysteine-containing	Bil_Bt	Bil_mono	-1.21901	8.90117	3.12509E-23	1.47447E-22	9167.22	12998.9	25680.6	23294.5	24100.4	27179.5	3803.18	5672.28	3920.25	4518.08	5587.8	4340.18
QI0013_295	WCP94_000295			hypothetical protein	Bil_Bt	Bil_mono	-1.21624	5.12676	2.28138E-27	1.22193E-26	704.289	1052.65	1972.27	1536.32	1560.74	1974.26	235.685	369.705	391.441	329.037	361.247	348.756
QI0013_2899	WCP94_002899	Stress Response, Defense and Virulence	Universal stress protein family	Universal stress protein family	Bil_Bt	Bil_mono	-1.21489	10.5	1.52539E-23	7.28292E-23	28670.5	37992.8	70443.2	66928.5	76632.9	89801.5	9654.62	17753.4	17718.1	12619.4	15793	12295.1
QI0013_469	WCP94_000469	Membrane Transport	Type VI secretion system	T6SS component TssK (ImpJ/VasE)	Bil_Bt	Bil_mono	-1.20806	7.53438	4.75755E-54	5.15853E-53	4110.26	5891.69	9992.41	8530.77	8307.51	9507.73	1397.16	1872.16	2052.63	1866.76	2028.17	1657.07
QI0013_1777	WCP94_001777			Nitroreductase	Bil_Bt	Bil_mono	-1.20535	6.91901	2.84554E-16	1.02108E-15	2700.8	3248.11	6605.34	5642.4	5587.96	6738.93	780.814	847.202	1552.13	1124.05	1469.97	1343.96
QI0013_3792	WCP94_003792	Amino Acids and Derivatives	Diaminopimelate Synthesis	4-hydroxy-tetrahydrodipicolinate synthase (EC 4.3.3.7)	Bil_Bt	Bil_mono	-1.20535	3.98885	7.82582E-16	2.75383E-15	386.962	432.468	879.527	629.401	582.843	1013.19	100.887	168.306	186.957	144.548	153.722	169.561
QI0013_678	WCP94_000678	Membrane Transport	Tricarboxylate transport system	Tripartite tricarboxylate transporter TctA family	Bil_Bt	Bil_mono	-1.2052	5.18983	2.02914E-18	8.00652E-18	754.533	864.937	2010.03	1763.88	1623.71	2256.48	250.098	378.215	496.604	336.645	390.07	302.512
QI0013_1781	WCP94_001781			hypothetical protein	Bil_Bt	Bil_mono	-1.2031	5.35101	1.24263E-14	4.15004E-14	1319.55	1395.86	1945.62	1677.29	1511.5	1856.03	421.351	546.521	383.651	317.625	383.344	321.78
QI0013_4029	WCP94_004029			TRAP-type uncharacterized transport system fused permease component	Bil_Bt	Bil_mono	-1.20213	2.29015	5.50967E-11	1.51918E-10	93.435	123.299	282.071	233.111	201.533	260.608	51.715	61.46	38.949	33.284	50.92	37.573
QI0013_196	WCP94_000196			hypothetical protein	Bil_Bt	Bil_mono	-1.20193	4.88024	2.35997E-14	7.75863E-14	947.573	1048.97	1325.95	1148.91	1052.32	1444.15	301.813	248.676	316.463	278.635	282.464	266.866
QI0013_625	WCP94_000625	Amino Acids and Derivatives	Arginine decarboxylase and Agmatinase cluster	Agmatinase (EC 3.5.3.11)	Bil_Bt	Bil_mono	-1.20108	3.1067	2.67984E-09	6.75191E-09	156.019	209.793	486.405	304.155	398.486	608.932	69.519	102.118	90.557	89.392	97.998	47.207
QI0013_4411	WCP94_004411			Type III secretion chaperone protein for YopD (SycD)	Bil_Bt	Bil_mono	-1.19749	6.74242	4.78172E-25	2.40953E-24	2193.08	2748.47	5593.66	5054.08	5221.54	6375.35	823.203	1395.61	1304.8	951.925	1055.88	829.499
QI0013_2686	WCP94_002686			hypothetical protein	Bil_Bt	Bil_mono	-1.1963	2.61925	1.31402E-06	2.80096E-06	257.387	207.953	218.771	238.662	232.45	211.029	67.823	73.752	69.135	40.892	63.41	36.61
QI0013_924	WCP94_000924			Peptidase U32 family	Bil_Bt	Bil_mono	1.90781	7.52506	1.54E-102	4.4648E-101	1130.04	1619.46	3106.11	2659.69	2729.86	2834.9	3384.38	4990.55	5708.02	4456.26	5453.29	4460.61
QI0013_376	WCP94_000376			VCBS	Bil_Bt	Bil_mono	-1.18422	8.8798	3.55646E-14	1.15969E-13	7911.14	11146.6	27074.3	23939.4	22150.3	29399.1	2935.89	4731.47	5573.65	4394.45	6013.41	4591.63
QI0013_1145	WCP94_001145			ATP-dependent Clp protease adaptor protein ClpS	Bil_Bt	Bil_mono	-1.18388	7.06838	2.73391E-25	1.3846E-24	3688.93	3782.72	7151.71	5963.21	5749.42	6614.35	1125.86	1056.17	1377.83	1381.77	1612.16	1334.33
QI0013_4169	WCP94_004169			Superoxide reductase (EC 1.15.1.2)	Bil_Bt	Bil_mono	-1.18109	12.3527	2.73249E-31	1.62689E-30	107621	141178	267546	238830	276219	290837	36890.7	56165	58444.4	48056.5	60297.5	52518.6
QI0013_3569	WCP94_003569			hypothetical protein	Bil_Bt	Bil_mono	-1.18015	6.88364	5.66316E-11	1.55834E-10	3575.22	4400.14	5244.96	5107.36	5776.9	3905.3	1249.64	1796.52	1183.09	840.661	1025.13	901.755
QI0013_1645	WCP94_001645			Pyridoxamine 5-phosphate oxidase-related FMN-binding	Bil_Bt	Bil_mono	-1.17982	7.53904	1.76646E-57	2.13522E-56	4729.05	5609.2	9758.09	8044.56	8344.15	9315.77	1615.89	1851.36	2020.5	1829.67	2073.32	1621.42
QI0013_2244	WCP94_002244			Acetyltransferase GNAT family	Bil_Bt	Bil_mono	-1.17875	4.24065	2.50516E-26	1.3034E-25	444.258	495.958	999.463	785.918	1036.29	911.491	140.733	250.568	198.642	170.224	185.427	171.488
QI0013_1673	WCP94_001673			hypothetical protein	Bil_Bt	Bil_mono	-1.16893	1.88571	4.36467E-11	1.21019E-10	114.59	128.82	172.13	144.307	132.829	141.109	32.216	37.822	43.818	35.186	32.666	27.939
QI0013_4528	WCP94_004528			hypothetical protein	Bil_Bt	Bil_mono	-1.16039	3.99444	5.21628E-24	2.52057E-23	335.838	536.445	805.123	631.621	703.075	873.353	120.386	192.89	192.799	145.499	148.918	147.402
QI0013_429	WCP94_000429			putative secreted calcium-binding protein	Bil_Bt	Bil_mono	-1.1603	4.26237	6.72394E-28	3.64039E-27	426.628	572.33	1046.1	813.67	894.303	957.256	126.321	212.746	208.379	170.224	254.602	178.232
QI0013_375	WCP94_000375			VCBS	Bil_Bt	Bil_mono	-1.15988	6.69512	1.17396E-11	3.38157E-11	1727.67	2374.89	5378.22	5251.67	5538.72	6296.53	578.192	1021.18	1240.54	982.356	1423.85	1047.23
QI0013_4322	WCP94_004322			hypothetical protein	Bil_Bt	Bil_mono	-1.15892	1.16261	6.94232E-06	1.39719E-05	48.48	41.407	114.383	67.713	90.461	162.721	15.26	25.53	14.606	19.019	28.823	21.195
QI0013_2917	WCP94_002917			iron-sulfur cluster-binding protein putative	Bil_Bt	Bil_mono	-1.15887	6.63747	1.22228E-36	8.38825E-36	2662.9	3264.68	5236.07	4050.59	4163.49	4732.89	821.508	956.884	1028.26	1026.1	1166.37	944.145
QI0013_2098	WCP94_002098	Cofactors, Vitamins, Prosthetic Groups	Cobalamin synthesis	Sirohydrochlorin cobaltochelatase CbiK (EC 4.99.1.3) @ Sirohydrochlorin ferrochelatase activity of CbiK (EC 4.99.1.4)	Bil_Bt	Bil_mono	-1.15883	6.32171	2.78865E-17	1.03693E-16	2529.8	2892.02	3560.31	3173.64	3143.23	3525.19	762.163	1079.8	795.54	636.201	772.453	733.158
QI0013_3877	WCP94_003877			[FeFe]-hydrogenase maturation protein HydF	Bil_Bt	Bil_mono	-1.15677	6.10622	3.87185E-45	3.2682E-44	1736.48	2157.74	3725.78	2997.15	2987.5	3195.94	581.583	686.461	794.566	693.26	790.708	581.902
QI0013_2279	WCP94_002279			Putative inner membrane protein	Bil_Bt	Bil_mono	-1.15543	10.9983	2.18219E-15	7.50725E-15	37838.6	51245.6	103522	98071.1	109020	119960	12370.9	23190.3	30418.5	17838.4	22404	19115.1
QI0013_2291	WCP94_002291			Hydroxylamine reductase (EC 1.7.99.1)	Bil_Bt	Bil_mono	-1.15532	9.21595	1.63885E-22	7.48522E-22	11965	15001.1	32523.6	26956.6	29187.9	34651.9	3980.37	6105.34	6635.02	6064.36	6924.22	6185.12
QI0013_3536	WCP94_003536			Aldehyde ferredoxin oxidoreductase (EC 1.2.7.5)	Bil_Bt	Bil_mono	-1.1553	3.68588	6.98622E-14	2.24694E-13	433.68	421.427	640.767	515.065	518.719	455.11	106.821	171.142	128.533	113.166	135.468	108.866
QI0013_3176	WCP94_003176			FIG00602384: hypothetical protein	Bil_Bt	Bil_mono	-1.15179	9.04954	3.15684E-05	6.02601E-05	21783.6	22423	18999.8	18845.4	18079.6	18055.7	7043.43	7945.36	4686.58	3704.04	4317.67	3753.46
QI0013_1182	WCP94_001182			hypothetical protein	Bil_Bt	Bil_mono	-1.15118	8.68242	8.96531E-55	9.90889E-54	9714.61	12028.1	20379	17331.3	21016.7	20932.5	3338.59	4145.24	4618.42	3973.17	4679.87	3981.79
QI0013_3668	WCP94_003668			hypothetical protein	Bil_Bt	Bil_mono	-1.15077	0.622902	1.33787E-06	2.84875E-06	29.97	37.726	67.741	63.273	93.896	52.122	13.565	13.238	19.475	14.265	17.294	5.78
QI0013_3530	WCP94_003530	Cell Cycle, Cell Division and Death	Cell division cluster	Cell division inhibitor SulA	Bil_Bt	Bil_mono	-1.15011	7.16651	1.08907E-36	7.4998E-36	2996.98	4067.96	7672.54	6536	6747.92	7820.77	1248.79	1407.91	1535.58	1435.97	1609.28	1370.94
QI0013_4314	WCP94_004314			hypothetical protein	Bil_Bt	Bil_mono	-1.14849	1.39105	1.93215E-09	4.89274E-09	62.584	64.41	168.798	111.005	105.347	92.802	14.412	30.257	29.212	23.774	31.705	20.232
QI0013_3963	WCP94_003963			cobalt transport protein	Bil_Bt	Bil_mono	-1.14814	3.2433	5.72644E-07	1.2479E-06	265.321	241.078	470.858	388.519	404.211	493.247	78.844	45.386	73.03	118.872	122.017	109.829
QI0013_779	WCP94_000779			formate dehydrogenase beta subunit putative	Bil_Bt	Bil_mono	-1.14446	5.32752	2.33038E-18	9.15897E-18	830.339	956.031	2146.62	1853.79	2078.31	2198	252.641	479.388	552.107	343.302	426.579	395.963
QI0013_2580	WCP94_002580			hypothetical protein	Bil_Bt	Bil_mono	-1.14325	3.52393	1.82452E-11	5.17723E-11	345.534	330.332	591.904	515.065	421.387	508.502	122.082	85.098	132.428	124.578	129.703	81.89
QI0013_43	WCP94_000043			hypothetical protein	Bil_Bt	Bil_mono	-1.13924	2.25301	2.96832E-06	6.15031E-06	52.006	121.459	245.424	214.24	243.901	301.288	55.106	46.331	59.398	33.284	43.234	36.61
QI0013_100	WCP94_000100			gluconate transporter	Bil_Bt	Bil_mono	-1.13848	2.33268	6.77788E-08	1.57665E-07	96.961	128.82	268.744	163.178	214.129	347.053	51.715	60.514	57.45	49.451	36.509	35.646
QI0013_1685	WCP94_001685			hypothetical protein	Bil_Bt	Bil_mono	-1.13785	6.94102	5.88839E-05	0.00010963	5240.3	4999.15	4862.94	4163.81	3999.74	3971.4	1760.01	1650.91	1118.82	859.68	999.193	895.975
QI0013_3873	WCP94_003873			Periplasmic [FeFe] hydrogenase small subunit (EC 1.12.7.2)	Bil_Bt	Bil_mono	-1.13602	3.01985	3.0192E-13	9.44475E-13	156.901	210.713	406.448	440.692	421.387	336.883	55.106	86.989	104.189	93.195	79.743	63.585
QI0013_4034	WCP94_004034			Rhodanese-like	Bil_Bt	Bil_mono	-1.13272	6.02616	3.07637E-25	1.55411E-24	1331.89	1803.48	3087.23	2934.98	3398.58	3634.52	515.456	800.871	849.095	519.232	793.59	525.061
QI0013_1052	WCP94_001052			hypothetical protein	Bil_Bt	Bil_mono	-1.1297	9.30147	2.27471E-33	1.43778E-32	17170.9	19666.3	30640.2	27075.3	27675.3	29870.7	6400.81	7517.97	6742.13	5621.21	6475.54	5442.32
QI0013_44	WCP94_000044			hypothetical protein	Bil_Bt	Bil_mono	-1.1292	2.94711	6.68319E-09	1.64957E-08	126.931	247.519	400.896	317.475	351.538	429.685	42.389	85.098	57.45	93.195	105.684	75.146
QI0013_140	WCP94_000140			hypothetical protein	Bil_Bt	Bil_mono	-1.12793	7.58914	2.54704E-59	3.22491E-58	4433.76	5788.63	9986.85	8883.76	8776.99	9332.29	1568.41	2008.32	2207.45	1896.24	2118.48	1915.27
QI0013_3960	WCP94_003960			Flavodoxin	Bil_Bt	Bil_mono	-1.12791	5.14641	2.13864E-07	4.80713E-07	773.044	899.902	1974.49	1522.99	1576.77	2030.2	290.792	190.053	287.251	399.409	518.812	424.865
QI0013_4407	WCP94_004407			hypothetical protein	Bil_Bt	Bil_mono	-1.12397	5.55979	2.47639E-23	1.17394E-22	1033.08	1246.8	2580.84	2171.27	2038.23	2587.01	350.985	570.159	654.349	384.193	560.125	391.146
QI0013_1835	WCP94_001835			OmpA/MotB domain protein	Bil_Bt	Bil_mono	-1.11857	12.891	9.85791E-21	4.23192E-20	145733	184557	387607	345245	395515	453802	54832.5	91688.8	92748.1	72526	86561.8	70924.6
QI0013_81	WCP94_000081			ABC transporter permease protein (cluster 3 basic aa/glutamine/opines)	Bil_Bt	Bil_mono	-1.11284	2.05697	2.16716E-08	5.18898E-08	71.399	103.976	220.992	159.848	240.466	200.858	41.542	45.386	46.739	25.676	59.567	26.012
QI0013_1178	WCP94_001178			Acetyltransferase	Bil_Bt	Bil_mono	-1.11229	6.33996	3.786E-20	1.59115E-19	1697.7	2301.28	4443.17	3377.89	3327.59	4866.37	506.13	908.662	1000.02	775.995	984.782	840.097
QI0013_3419	WCP94_003419			hypothetical protein	Bil_Bt	Bil_mono	-1.11178	4.18016	5.39183E-14	1.73974E-13	583.529	521.722	913.953	799.239	716.816	700.462	193.296	206.127	178.193	181.636	178.702	150.293
QI0013_25	WCP94_000025			SoxA protein	Bil_Bt	Bil_mono	-1.11135	1.248	1.14081E-09	2.92027E-09	42.31	59.809	134.372	95.465	96.186	122.041	16.108	30.257	30.186	19.019	24.019	17.341
QI0013_1229	WCP94_001229	Energy and Precursor Metabolites Generation	Pyruvate metabolism I: anaplerotic reactions, PEP	NADP-dependent malic enzyme (EC 1.1.1.40)	Bil_Bt	Bil_mono	-1.11076	10.538	1.26623E-23	6.05281E-23	27892.2	39017.8	77419.5	67785.5	76801.3	83672.8	10528.7	17909.4	18496.1	13737.8	17331.2	14307.7
QI0013_3763	WCP94_003763			EBNA-1	Bil_Bt	Bil_mono	-1.11036	6.23249	5.62133E-22	2.51295E-21	1775.27	2509.24	4097.8	3223.6	3501.64	3052.29	495.957	685.515	967.891	825.445	886.784	768.804
QI0013_1619	WCP94_001619			hypothetical protein	Bil_Bt	Bil_mono	-1.11033	4.89532	0.00101807	0.00168737	1420.92	1380.22	856.206	1003.49	750.023	854.284	348.441	486.007	257.066	214.92	310.326	198.463
QI0013_1310	WCP94_001310			FIG015547: peptidase M16 family	Bil_Bt	Bil_mono	-1.10462	10.0328	1.2144E-16	4.41311E-16	20441.1	26054.8	53884.4	47541.4	53006.6	61213.5	6810.29	9900.73	13097.7	10725.1	13654.4	10872.1
QI0013_4296	WCP94_004296			hypothetical protein	Bil_Bt	Bil_mono	-1.10071	2.42357	1.65318E-08	3.98457E-08	177.174	196.911	230.987	200.92	166.036	222.47	49.172	52.95	57.45	45.647	51.881	60.695
QI0013_569	WCP94_000569			probable membrane protein yetF	Bil_Bt	Bil_mono	-1.09717	4.80553	1.78901E-11	5.08008E-11	934.351	967.073	1220.45	964.637	1182.86	1160.66	298.422	379.161	270.698	220.626	307.444	234.11
QI0013_4315	WCP94_004315			hypothetical protein	Bil_Bt	Bil_mono	-1.09466	1.60759	1.60248E-07	3.6367E-07	60.821	101.216	154.361	92.134	109.927	181.79	23.738	42.549	22.396	32.333	31.705	25.049
QI0013_1569	WCP94_001569			hypothetical protein	Bil_Bt	Bil_mono	-1.09192	2.8813	4.89167E-16	1.74279E-15	184.226	204.272	360.917	285.284	345.812	357.223	45.781	94.554	93.478	52.304	85.508	79
QI0013_374	WCP94_000374			hypothetical protein	Bil_Bt	Bil_mono	-1.08796	1.76603	2.85861E-06	5.9322E-06	52.888	74.532	175.461	168.728	148.86	189.417	15.26	31.203	38.949	24.725	55.724	37.573
QI0013_3962	WCP94_003962			Duplicated ATPase component BL0693 of energizing module of predicted ECF transporter	Bil_Bt	Bil_mono	-1.08782	5.41675	1.5378E-08	3.71543E-08	1112.41	1286.36	2269.89	1608.47	1820.67	2130.62	350.137	278.934	335.938	487.85	649.475	503.865
QI0013_2418	WCP94_002418			hypothetical protein	Bil_Bt	Bil_mono	-1.08621	4.82933	2.1801E-19	8.90058E-19	628.483	689.189	1407.02	1197.75	1484.02	1558.56	198.383	317.701	333.991	289.096	390.07	243.744
QI0013_237	WCP94_000237			Bacterioferritin (EC 1.16.3.1)	Bil_Bt	Bil_mono	-1.08388	9.07307	6.89766E-15	2.32498E-14	15826.7	19253.1	23592.9	21859.2	22246.5	22994.5	5736.99	7753.41	5573.65	4741.56	5171.78	4395.09
QI0013_1014	WCP94_001014			hypothetical protein	Bil_Bt	Bil_mono	-1.0834	2.82751	3.25397E-05	6.19664E-05	277.661	256.721	255.418	235.331	256.497	269.506	94.952	98.336	58.424	55.156	72.057	46.244
QI0013_462	WCP94_000462			Uncharacterized corrinoid protein	Bil_Bt	Bil_mono	-1.08337	2.4528	3.22009E-07	7.16153E-07	100.487	102.136	252.087	283.064	381.31	204.672	39.846	70.915	69.135	46.598	55.724	49.134
QI0013_39	WCP94_000039			Two-component transcriptional response regulator OmpR family	Bil_Bt	Bil_mono	-1.07769	5.18239	2.2532E-22	1.02444E-21	734.259	1018.6	1885.65	1653.98	1637.46	1945.02	244.163	412.255	430.39	338.547	480.381	370.914
QI0013_2675	WCP94_002675	Respiration	Succinate dehydrogenase and Fumarate reductase cpmlexes	Fumarate reductase iron-sulfur protein (EC 1.3.5.4)	Bil_Bt	Bil_mono	-1.07372	1.7502	9.22165E-05	0.00016832	40.547	68.091	161.025	160.958	180.922	199.587	26.281	18.911	43.818	32.333	28.823	46.244
QI0013_1666	WCP94_001666			hypothetical protein	Bil_Bt	Bil_mono	-1.06831	7.03259	1.25991E-50	1.24467E-49	3041.05	3798.36	6995.13	5681.26	5923.47	6239.32	1011.41	1448.56	1558.95	1291.42	1560.28	1353.6
QI0013_24	WCP94_000024			Opine oxidase subunit B	Bil_Bt	Bil_mono	-1.0681	3.85173	1.57831E-13	5.01973E-13	277.661	357.016	764.034	722.645	669.868	727.159	83.931	175.87	162.613	152.156	197.917	131.988
QI0013_3812	WCP94_003812			hypothetical protein	Bil_Bt	Bil_mono	-1.06744	2.96767	1.17723E-09	3.01157E-09	164.834	227.276	337.596	372.978	469.48	275.863	58.497	82.262	110.032	50.402	87.429	93.451
QI0013_428	WCP94_000428			hypothetical protein	Bil_Bt	Bil_mono	-1.06701	2.729	1.08721E-16	3.95807E-16	185.989	178.508	295.397	264.193	290.849	319.085	47.476	85.098	76.925	69.421	68.214	58.768
QI0013_925	WCP94_000925	Protein Fate (folding, modification, targeting, degradation)	Peptidyl-prolyl cis-trans isomerase	Peptidyl-prolyl cis-trans isomerase PpiB (EC 5.2.1.8)	Bil_Bt	Bil_mono	1.60273	8.86317	7.13941E-54	7.6994E-53	3504.7	4799.48	8238.9	7886.94	8417.44	8888.62	9307.03	16052.4	12586.5	9214.94	11757.8	9690.98
QI0013_3786	WCP94_003786	Carbohydrates	Ethanolamine utilization	Ethanolamine ammonia-lyase light chain (EC 4.3.1.7)	Bil_Bt	Bil_mono	-1.06553	0.67971	5.83756E-07	1.27098E-06	37.903	46.927	64.41	57.723	61.834	78.818	6.782	15.129	22.396	20.921	14.411	12.524
QI0013_3808	WCP94_003808			Na+/H+ antiporter NhaC	Bil_Bt	Bil_mono	-1.0648	6.14428	1.05382E-32	6.53695E-32	1758.52	2006.84	3689.13	2798.45	3199.34	3553.16	506.978	745.084	860.78	725.593	870.451	741.829
QI0013_4196	WCP94_004196			hypothetical protein	Bil_Bt	Bil_mono	-1.05346	1.07515	8.70965E-05	0.00015963	35.259	52.448	105.499	97.685	81.3	106.786	28.825	33.094	12.659	9.51	19.215	17.341
QI0013_4319	WCP94_004319			hypothetical protein	Bil_Bt	Bil_mono	-1.05222	3.28317	2.37219E-10	6.3148E-10	223.01	250.28	454.2	429.591	373.294	580.964	88.17	105.9	73.03	95.097	117.213	116.573
QI0013_4022	WCP94_004022			Acetyl-CoA synthetase (ADP-forming) alpha and beta chains putative	Bil_Bt	Bil_mono	-1.05141	1.58619	1.39079E-09	3.54205E-09	72.28	73.612	153.251	104.345	139.699	141.109	18.651	31.203	48.687	30.431	26.901	25.049
QI0013_4146	WCP94_004146			hypothetical protein	Bil_Bt	Bil_mono	-1.05078	4.9313	1.05018E-10	2.84479E-10	888.515	967.073	1645.78	1175.55	987.054	1442.88	224.664	260.023	379.756	389.899	397.756	266.866
QI0013_1231	WCP94_001231			hypothetical protein	Bil_Bt	Bil_mono	-1.05014	0.433066	0.000163481	0.000292395	21.155	48.768	71.073	42.182	38.933	68.648	11.021	16.074	16.553	4.755	21.137	7.707
QI0013_1591	WCP94_001591			hypothetical protein	Bil_Bt	Bil_mono	-1.04967	0.24308	0.000879406	0.00146543	25.562	28.525	34.426	57.723	69.85	34.324	16.108	7.564	18.501	7.608	9.608	5.78
QI0013_3961	WCP94_003961			Putative heme iron utilization protein	Bil_Bt	Bil_mono	-1.0491	5.17078	2.92949E-12	8.71441E-12	929.944	956.031	1722.41	1436.41	1575.62	1972.99	297.574	283.661	347.623	381.34	514.969	423.902
QI0013_3394	WCP94_003394			hypothetical protein	Bil_Bt	Bil_mono	-1.0485	2.58517	4.70926E-08	1.10639E-07	141.034	182.189	309.833	235.331	313.75	207.215	72.062	76.589	60.371	48.5	40.352	63.585
QI0013_22	WCP94_000022			hypothetical protein	Bil_Bt	Bil_mono	-1.04413	3.17015	2.87886E-11	8.06606E-11	178.056	197.831	524.163	447.352	401.921	420.786	67.823	111.573	117.822	103.656	83.586	76.11
QI0013_4140	WCP94_004140			Sodium/glycine symporter GlyP	Bil_Bt	Bil_mono	-1.04376	6.46302	2.71346E-52	2.82722E-51	2112.87	2722.71	4465.38	3699.81	3852.03	4184.98	781.662	1065.62	996.129	827.347	1033.78	880.56
QI0013_622	WCP94_000622			hypothetical protein	Bil_Bt	Bil_mono	-1.04157	6.68473	7.82496E-33	4.88419E-32	2186.03	2957.35	5171.66	4662.23	4707.4	5199.44	740.12	1224.47	1336.94	915.788	1328.73	1049.16
QI0013_1992	WCP94_001992			Dabb	Bil_Bt	Bil_mono	-1.03708	9.03551	1.20925E-27	6.51171E-27	10851.7	14210.7	25296.4	23596.4	26462.7	27348.5	3782.84	5834.91	6401.32	5223.7	6739.75	5617.67
QI0013_1336	WCP94_001336	RNA Processing	Threonylcarbamoyladenosine	Threonylcarbamoyl-AMP synthase (EC 2.7.7.87)	Bil_Bt	Bil_mono	-1.03498	7.19893	3.54259E-47	3.19952E-46	3162.69	4220.71	7293.86	6386.14	6841.82	7575.42	1209.8	1667.93	1816.01	1400.78	1805.27	1483.66
QI0013_2031	WCP94_002031			Glycerol-3-phosphate ABC transporter substrate-binding protein UgpB	Bil_Bt	Bil_mono	-1.03205	10.2709	6.50418E-12	1.89951E-11	20289.5	27896	59903.4	59598.8	67834.2	72760.3	8458.39	14763.6	16512.6	12462.5	15721	11888.5
QI0013_145	WCP94_000145			hypothetical protein	Bil_Bt	Bil_mono	-1.03132	7.44944	1.11242E-24	5.50839E-24	3317.83	4706.54	8942.97	8164.45	8467.82	9142.88	1292.88	1938.35	2148.06	1888.63	2261.64	1682.12
QI0013_4298	WCP94_004298			hypothetical protein	Bil_Bt	Bil_mono	-1.02957	-0.106042	0.000123873	0.000223855	17.629	23.924	41.089	23.311	40.078	47.036	5.935	12.292	7.79	8.559	5.765	10.598
QI0013_3263	WCP94_003263	DNA Processing	DNA repair, bacterial	Endonuclease IV (EC 3.1.21.2)	Bil_Bt	Bil_mono	-1.02936	6.69519	6.97488E-44	5.73029E-43	2674.36	3253.63	5133.91	4263.72	4423.42	4671.87	979.197	1207.45	1257.09	965.238	1242.27	956.67
QI0013_777	WCP94_000777	Respiration	Formate dehydrogenase	Formate dehydrogenase O alpha subunit (EC 1.2.1.2) @ selenocysteine-containing	Bil_Bt	Bil_mono	-1.02895	7.10391	2.60664E-18	1.01947E-17	2606.49	3733.95	7353.82	6270.7	6418.14	7238.53	987.675	1784.23	2136.37	1229.61	1558.36	1232.21
QI0013_1019	WCP94_001019			Cobalamine biosynthesis protein	Bil_Bt	Bil_mono	-1.02709	1.44249	4.88102E-05	9.14706E-05	95.198	82.813	96.615	119.886	80.155	105.514	33.912	30.257	21.422	23.774	21.137	29.866
QI0013_4321	WCP94_004321			hypothetical protein	Bil_Bt	Bil_mono	-1.02494	3.52086	1.76028E-12	5.31137E-12	215.959	304.568	578.578	502.855	523.299	628.001	75.453	111.573	141.191	137.891	155.644	105.012
QI0013_1941	WCP94_001941	Energy and Precursor Metabolites Generation	Fermentations: Mixed acid	Alcohol dehydrogenase (EC 1.1.1.1)%3B Acetaldehyde dehydrogenase (EC 1.2.1.10)	Bil_Bt	Bil_mono	-1.02282	2.65711	1.4041E-07	3.20285E-07	96.08	133.421	349.812	284.174	333.217	329.255	56.802	66.188	69.135	78.931	75.9	43.354
QI0013_3980	WCP94_003980			Exopolyphosphatase (EC 3.6.1.11)	Bil_Bt	Bil_mono	-1.0225	7.18336	3.07417E-13	9.6048E-13	2484.85	3740.39	7427.12	7124.33	7325.04	7678.39	856.267	1718.99	1949.41	1471.16	1885.02	1555.91
QI0013_4170	WCP94_004170			Rubredoxin	Bil_Bt	Bil_mono	-1.02193	10.7624	1.75831E-21	7.72229E-21	33589.9	44247	84213.6	78071.2	89647.8	95401.4	14404.8	18252.7	20785.3	17105.2	22458.8	18455.2
QI0013_609	WCP94_000609			ABC transporter substrate-binding protein (cluster 7 di-/tri-carboxylate)	Bil_Bt	Bil_mono	-1.02089	1.70051	9.01002E-06	1.78904E-05	68.754	52.448	165.467	137.647	174.051	158.907	29.673	40.658	29.212	37.088	20.176	37.573
QI0013_3946	WCP94_003946			hypothetical protein	Bil_Bt	Bil_mono	-1.02075	4.43787	3.15216E-11	8.7887E-11	638.18	695.63	889.522	865.842	937.816	940.73	245.859	323.374	233.696	180.685	230.583	159.927
QI0013_4324	WCP94_004324			hypothetical protein	Bil_Bt	Bil_mono	-1.01998	1.29743	1.81971E-05	3.5343E-05	59.058	69.011	98.836	107.675	68.704	141.109	33.064	21.747	23.37	15.216	31.705	20.232
QI0013_1962	WCP94_001962	Membrane Transport	Copper Transport System	Lead cadmium zinc and mercury transporting ATPase (EC 3.6.3.3) (EC 3.6.3.5)%3B Copper-translocating P-type ATPase (EC 3.6.3.4)	Bil_Bt	Bil_mono	-1.01902	7.10643	8.62355E-16	3.03188E-15	3225.28	3686.1	7132.83	5390.42	6408.98	7260.14	1321.7	1126.14	1471.31	1352.29	1868.68	1600.23
QI0013_4320	WCP94_004320	DNA Processing	DNA repair, bacterial	Single-stranded DNA-binding protein	Bil_Bt	Bil_mono	-1.0159	2.49305	1.23268E-06	2.63459E-06	121.642	153.664	257.639	244.212	210.694	319.085	50.02	86.989	43.818	76.078	61.489	30.829
QI0013_2294	WCP94_002294			Sensory box sensor histidine kinase/response regulator	Bil_Bt	Bil_mono	-1.01492	7.12673	8.29425E-36	5.61511E-35	3530.26	4332.96	7211.68	5395.97	6163.93	6330.86	1401.4	1517.59	1639.77	1331.36	1630.41	1402.73
QI0013_3756	WCP94_003756			Phage protein	Bil_Bt	Bil_mono	-1.01344	3.58826	5.59015E-21	2.41015E-20	279.424	333.093	587.462	556.137	511.848	554.268	91.561	132.375	141.191	106.509	159.487	133.915
QI0013_4023	WCP94_004023	Amino Acids and Derivatives	Indole-pyruvate oxidoreductase complex	Indolepyruvate oxidoreductase subunit IorA (EC 1.2.7.8)	Bil_Bt	Bil_mono	-1.01192	2.01495	5.59516E-07	1.21996E-06	100.487	106.737	186.566	187.599	137.409	197.045	39.846	32.148	35.054	40.892	37.47	58.768
QI0013_1204	WCP94_001204			Carbon starvation protein A	Bil_Bt	Bil_mono	-1.01177	9.0618	2.37437E-17	8.8701E-17	11019.2	12585.7	27500.8	21943.6	24792	32747.6	4266.92	5615.55	7127.73	5840.88	6340.07	5309.37
QI0013_4438	WCP94_004438			Glutamate synthase [NADPH] large chain (EC 1.4.1.13)	Bil_Bt	Bil_mono	-1.01051	6.71772	1.18405E-22	5.46411E-22	2022.08	2632.54	5378.22	4957.5	5420.78	5250.29	776.575	1293.5	1406.07	1081.26	1267.25	1009.66
QI0013_3818	WCP94_003818			hypothetical protein	Bil_Bt	Bil_mono	-1.00798	6.80123	1.07386E-28	5.95088E-28	2684.06	3394.42	4878.49	4525.69	4784.12	6085.5	1049.56	1475.98	1223.98	1127.86	1317.2	987.499
QI0013_385	WCP94_000385			Transcriptional regulator YeiE LysR family	Bil_Bt	Bil_mono	-1.00775	7.49106	4.90704E-29	2.75745E-28	4172.85	5012.03	9829.16	7485.1	7159	9364.07	1686.25	2073.57	1904.62	1832.53	2308.71	1753.41
QI0013_3128	WCP94_003128			oxidoreductase of aldo/keto reductase family subgroup 1	Bil_Bt	Bil_mono	-1.00541	4.80782	2.7465E-27	1.46908E-26	626.721	737.036	1427.01	1178.88	1312.26	1399.65	239.924	346.067	326.201	279.586	301.679	301.549
QI0013_1674	WCP94_001674			Activator of (R)-2-hydroxyglutaryl-CoA dehydratase	Bil_Bt	Bil_mono	-1.00467	9.54943	1.69253E-38	1.229E-37	15765.9	21554.4	38340.5	33120.7	35085.1	36241	6282.97	8545.77	8703.23	7907.35	9502.9	7518.48
QI0013_2979	WCP94_002979			Probable transport protein HsrA	Bil_Bt	Bil_mono	-1.00417	5.42517	4.96726E-33	3.11505E-32	944.929	1232.99	2137.74	1847.13	1956.93	2115.37	333.181	497.353	545.291	432.693	555.321	419.085
QI0013_3757	WCP94_003757			Phage protein	Bil_Bt	Bil_mono	-1.0037	4.46243	8.78704E-15	2.95437E-14	443.376	679.067	1097.19	1016.81	1023.7	968.697	151.754	198.563	278.488	233.94	318.973	238.927
QI0013_224	WCP94_000224			CRISPR-associated protein Csy3 family	Bil_Bt	Bil_mono	-1.00127	7.32888	1.07282E-34	7.01364E-34	3676.58	4094.65	8473.22	6982.24	6964.34	8414.44	1291.18	1916.61	2117.87	1578.62	1971.48	1586.74
QI0013_83	WCP94_000083			ABC transporter permease protein (cluster 3 basic aa/glutamine/opines)	Bil_Bt	Bil_mono	-1.00118	4.25525	4.27748E-13	1.32668E-12	488.331	624.779	1107.18	671.583	767.2	769.11	179.731	166.415	268.75	183.538	236.348	186.902
QI0013_3518	WCP94_003518			UDP-galactose-lipid carrier transferase (EC 2.-.-.-)	Bil_Bt	Bil_mono	-1.00049	6.26395	1.44386E-17	5.43961E-17	2112.87	2349.13	3361.53	3085.95	3489.04	3457.82	845.246	1109.12	817.936	654.27	853.157	666.682
QI0013_3940	WCP94_003940			Glutamate synthase [NADPH] large chain (EC 1.4.1.13)	Bil_Bt	Bil_mono	1.0016	2.98743	7.24439E-13	2.2296E-12	93.435	136.181	166.577	158.738	214.129	162.721	139.885	160.741	192.799	162.617	170.055	197.5
QI0013_8	WCP94_000008			Transcriptional regulator GntR family	Bil_Bt	Bil_mono	1.00174	4.03501	7.43637E-12	2.16228E-11	182.463	220.835	335.375	357.437	532.459	334.34	322.16	440.621	432.338	305.263	391.991	247.597
QI0013_2355	WCP94_002355	Cell Cycle, Cell Division and Death	Bacterial checkpoint-control-related cluster	Uncharacterized secreted protein associated with spyDAC	Bil_Bt	Bil_mono	1.00388	6.7007	2.33376E-46	2.03873E-45	1293.99	1664.54	2601.93	2088.01	2267.25	2286.99	1905.83	2474.47	2579.42	1999.9	2427.85	2103.13
QI0013_3635	WCP94_003635	Cell Envelope, Capsule and Slime layer	KDO2-Lipid A biosynthesis	Lipopolysaccharide ABC transporter ATP-binding protein LptB	Bil_Bt	Bil_mono	1.00472	6.36605	2.54291E-18	9.96492E-18	799.487	1014	1957.84	1756.11	2564.97	1943.75	1358.16	1878.78	2142.21	1610	1988.78	1760.16
QI0013_124	WCP94_000124			hypothetical protein	Bil_Bt	Bil_mono	1.00591	1.04717	9.50937E-05	0.000173098	14.985	19.323	65.52	56.613	42.368	54.664	43.237	51.059	46.739	54.206	24.98	41.427
QI0013_3525	WCP94_003525			hypothetical protein	Bil_Bt	Bil_mono	1.00738	3.87288	3.0288E-09	7.61195E-09	204.5	230.036	312.054	294.164	313.75	344.51	361.158	457.64	317.437	233.94	309.366	216.768
QI0013_2597	WCP94_002597	Cell Cycle, Cell Division and Death	Cell division cluster	Phospho-N-acetylmuramoyl-pentapeptide-transferase (EC 2.7.8.13)	Bil_Bt	Bil_mono	1.00874	6.37151	1.44995E-22	6.64519E-22	895.567	1078.41	1920.08	1814.94	2505.42	1712.38	1475.15	1797.47	2103.26	1704.14	1974.37	1689.83
QI0013_632	WCP94_000632			Radical SAM domain protein	Bil_Bt	Bil_mono	1.01087	9.12982	6.9605E-21	2.99451E-20	5748.9	7885.65	14049.1	11912	11185.1	16354.7	8090.45	13924.9	13335.3	11872.9	14492.1	11577.3
QI0013_3555	WCP94_003555			hypothetical protein	Bil_Bt	Bil_mono	1.01098	2.13001	1.63997E-08	3.95511E-08	46.718	102.136	93.283	95.465	88.171	75.004	77.149	119.138	112.953	78.931	94.155	88.634
QI0013_4524	WCP94_004524			Multi antimicrobial extrusion protein (Na(+)/drug antiporter) MATE family of MDR efflux pumps	Bil_Bt	Bil_mono	1.0114	4.31647	1.15261E-24	5.70035E-24	237.114	342.294	419.774	428.481	435.128	461.466	366.245	482.224	481.024	352.811	513.047	401.744
QI0013_1341	WCP94_001341			23S rRNA (adenine(2503)-C(2))-methyltransferase @ tRNA (adenine(37)-C(2))-methyltransferase (EC 2.1.1.192)	Bil_Bt	Bil_mono	1.01206	7.82478	6.91729E-23	3.21815E-22	2024.72	2949.99	5909.05	5041.87	6045.99	5589.71	3564.11	5344.18	5938.8	4567.53	5653.13	4583.92
QI0013_2438	WCP94_002438	Miscellaneous	Carbonic anhydrase	Carbonic anhydrase beta class (EC 4.2.1.1)	Bil_Bt	Bil_mono	1.01238	5.58007	3.38433E-27	1.80543E-26	482.161	654.223	1207.13	1077.86	1203.47	1116.16	761.315	1072.24	1219.11	918.641	1273.01	1012.55
QI0013_1928	WCP94_001928	Respiration	Energy-conserving hydrogenase (ferredoxin)	Energy-conserving hydrogenase (ferredoxin) subunit C	Bil_Bt	Bil_mono	1.0149	7.56453	3.70516E-13	1.15185E-12	1605.14	2296.68	4236.61	4333.65	5483.76	5154.94	2829.07	5652.43	4379.85	3491.98	4879.71	3688.91
QI0013_2066	WCP94_002066			Coenzyme A ligase	Bil_Bt	Bil_mono	1.01528	9.47578	5.33655E-23	2.50605E-22	6644.47	9056.07	17387.3	16580.9	19235	17252.2	11095.9	17168.1	18124.1	14642.1	17326.4	14716.1
QI0013_554	WCP94_000554			Diguanylate cyclase/phosphodiesterase domain 1 (GGDEF)	Bil_Bt	Bil_mono	1.01618	6.0113	7.77608E-30	4.50247E-29	780.977	1020.44	1400.36	1477.48	1598.52	1243.29	1072.45	1747.35	1541.42	1248.63	1542.98	1284.23
QI0013_3624	WCP94_003624	Regulation and Cell signaling	Stringent Response, (p)ppGpp metabolism	D-aminoacyl-tRNA deacylase (EC 3.1.1.96)	Bil_Bt	Bil_mono	1.01747	5.80556	3.12194E-11	8.71051E-11	852.375	929.347	1154.93	1156.68	1148.51	1095.82	1314.92	1618.76	1266.83	931.003	1247.07	877.67
QI0013_3124	WCP94_003124			Methionine ABC transporter ATP-binding protein	Bil_Bt	Bil_mono	1.01841	7.58888	3.7917E-20	1.59188E-19	1740.01	2419.98	4898.48	4465.75	4858.55	4952.81	2710.38	4843.05	5045.89	3958.9	4852.81	3909.53
QI0013_4174	WCP94_004174			hypothetical protein	Bil_Bt	Bil_mono	1.02115	3.36011	2.21752E-18	8.73257E-18	133.982	149.984	202.114	202.03	280.543	228.826	162.776	246.785	253.171	212.067	271.896	200.39
QI0013_4474	WCP94_004474			Formylmethanofuran dehydrogenase associated protein FmdE / Molybdopterin molybdenumtransferase (EC 2.10.1.1)	Bil_Bt	Bil_mono	1.02321	8.40825	2.35699E-11	6.62708E-11	2861.23	4121.33	7518.18	8036.79	11645.4	7108.86	4916.33	8385.03	9078.12	6827.99	8704.51	6821.93
QI0013_1715	WCP94_001715			hypothetical protein	Bil_Bt	Bil_mono	1.02405	2.38636	7.39497E-09	1.81628E-08	65.228	100.296	115.493	104.345	107.637	105.514	111.06	154.123	149.955	77.029	115.291	79
QI0013_440	WCP94_000440			Na+/H+-dicarboxylate symporter	Bil_Bt	Bil_mono	1.02406	3.5251	4.97108E-21	2.14787E-20	111.064	187.71	270.965	253.092	291.994	245.352	209.404	295.008	266.803	248.204	268.053	215.805
QI0013_1472	WCP94_001472	Protein Fate (folding, modification, targeting, degradation)	Peptidyl-prolyl cis-trans isomerase	Peptidyl-prolyl cis-trans isomerase PpiD (EC 5.2.1.8)	Bil_Bt	Bil_mono	1.02431	9.36107	1.39131E-13	4.43204E-13	5455.38	7790.87	16143.5	15659.5	18128.8	16956	8918.74	15344.2	18092	13676	16871	13728.6
QI0013_871	WCP94_000871	Cofactors, Vitamins, Prosthetic Groups	Lipoylated proteins	Aminomethyltransferase (glycine cleavage system T protein) (EC 2.1.2.10)	Bil_Bt	Bil_mono	1.02436	9.68706	2.31938E-41	1.80894E-40	8730.01	11403.4	20998.7	17152.6	19533.8	20155.8	14878.7	21078.9	19253.6	16809.4	19463.1	15970.5
QI0013_4383	WCP94_004383	Amino Acids and Derivatives	Proline biosynthesis (for review)	Argininosuccinate synthase (EC 6.3.4.5)	Bil_Bt	Bil_mono	1.02513	10.2905	1.7801E-12	5.35997E-12	10568.7	14082.8	32092.7	27947.8	33444.2	34875.6	16432.7	30120.1	33913.2	25340.6	32497.8	26898.5
QI0013_553	WCP94_000553			hypothetical protein	Bil_Bt	Bil_mono	1.02522	2.60968	3.7913E-10	9.97959E-10	76.687	91.094	133.262	117.666	174.051	118.227	70.367	160.741	161.64	119.823	181.584	117.536
QI0013_369	WCP94_000369	Nucleosides and Nucleotides	Ribonucleotide reduction	Ribonucleotide reductase of class III (anaerobic) large subunit (EC 1.17.4.2)	Bil_Bt	Bil_mono	1.02727	10.5692	1.13189E-25	5.79118E-25	14598.8	20220.2	38413.8	34448.3	38117.2	36117.7	22416.4	37084.9	36895.7	31814.8	38422.8	32605.8
QI0013_2959	WCP94_002959			hypothetical protein	Bil_Bt	Bil_mono	1.02828	1.09183	6.54491E-05	0.000121345	20.274	34.966	33.315	54.393	72.14	31.781	39.846	52.005	47.713	25.676	47.077	62.622
QI0013_1202	WCP94_001202	Fatty Acids, Lipids, and Isoprenoids	Fatty Acid Biosynthesis cluster	Murein endolytic transglycosylase MltG	Bil_Bt	Bil_mono	1.0307	6.57684	1.37938E-46	1.2183E-45	977.543	1457.51	2320.97	2006.98	2243.2	2248.85	1600.63	2380.86	2399.28	1831.58	2321.2	1982.71
QI0013_2427	WCP94_002427			Homoserine O-succinyltransferase (EC 2.3.1.46)	Bil_Bt	Bil_mono	1.03081	6.59539	5.52115E-32	3.3674E-31	1197.91	1530.2	2498.66	1756.11	1961.51	2266.65	1782.9	2616.3	2437.26	1849.64	2207.83	1773.64
QI0013_2854	WCP94_002854	Amino Acids and Derivatives	Aspartate to Homoserine module	Homoserine dehydrogenase (EC 1.1.1.3)	Bil_Bt	Bil_mono	1.03242	7.89005	7.52284E-25	3.7483E-24	2165.76	3082.49	6219.99	5306.06	5402.46	6311.79	3732.82	5552.2	6398.4	4751.06	5914.45	4835.37
QI0013_1120	WCP94_001120			hypothetical protein	Bil_Bt	Bil_mono	1.03418	8.42335	2.28605E-26	1.1925E-25	4481.36	5157.41	7574.82	7205.36	7729.25	7365.66	7409.68	9211.43	8012.85	5913.15	7445.91	6647.56
QI0013_1667	WCP94_001667	Sulfur Metabolism	Sulfate reduction-associated complexes	Sulfite reduction-associated complex DsrMKJOP protein DsrP (HmeB)	Bil_Bt	Bil_mono	1.03871	10.1757	2.43425E-08	5.79384E-08	8451.47	11131	27698.4	27356.2	37648.9	30105.9	16045.3	25531.4	32013.4	24977.3	30152.6	23911.9
QI0013_1408	WCP94_001408			hypothetical protein	Bil_Bt	Bil_mono	1.03962	3.82662	9.47308E-17	3.45504E-16	191.278	235.557	288.734	314.145	310.315	274.591	256.032	402.799	298.936	284.341	304.562	307.329
QI0013_1717	WCP94_001717			hypothetical protein	Bil_Bt	Bil_mono	1.04008	2.59133	2.34283E-12	7.00572E-12	71.399	81.893	138.814	138.757	147.715	124.583	139.885	163.578	118.795	118.872	140.271	102.122
QI0013_2883	WCP94_002883			Sodium-dependent transporter SNF family	Bil_Bt	Bil_mono	1.04085	7.12205	2.32072E-33	1.46454E-32	1378.61	1850.41	3351.53	2969.39	3612.71	3365.01	2227.99	3194.97	3722.58	2956.58	3409.75	2800.64
QI0013_1119	WCP94_001119			Permease of the drug/metabolite transporter (DMT) superfamily	Bil_Bt	Bil_mono	1.0424	4.24594	7.41284E-26	3.81709E-25	234.469	264.082	460.863	386.299	419.097	441.126	282.314	531.392	498.551	379.439	438.108	380.548
QI0013_2067	WCP94_002067			Chloride channel protein	Bil_Bt	Bil_mono	1.04493	6.34631	6.32319E-28	3.42806E-27	801.25	1132.7	2094.43	1701.71	1882.5	2004.77	1148.75	1967.66	2221.09	1668.01	2103.11	1665.74
QI0013_2643	WCP94_002643	Protein Synthesis	Universal GTPases	GTP-binding protein EngA	Bil_Bt	Bil_mono	1.04499	7.50479	5.56065E-37	3.88954E-36	1818.46	2359.25	4757.44	4033.94	4311.2	4237.1	2951.15	4153.75	4752.79	3706.9	4521.35	3793.92
QI0013_1697	WCP94_001697			hypothetical protein	Bil_Bt	Bil_mono	1.04557	3.52976	8.79709E-17	3.21729E-16	127.812	133.421	303.17	274.183	242.756	283.49	202.622	228.82	324.253	258.665	269.974	231.219
QI0013_1521	WCP94_001521			hypothetical protein	Bil_Bt	Bil_mono	1.04592	1.05222	2.03824E-07	4.59694E-07	33.496	27.604	43.31	47.732	43.513	36.866	39.846	58.623	32.133	46.598	48.038	42.39
QI0013_240	WCP94_000240			hypothetical protein	Bil_Bt	Bil_mono	1.04715	2.89944	3.76762E-14	1.22555E-13	85.502	99.376	177.682	158.738	184.357	166.535	147.515	208.018	218.116	116.019	175.82	122.354
QI0013_1791	WCP94_001791	Cofactors, Vitamins, Prosthetic Groups	Riboflavin, FMN and FAD metabolism with fusion events	3%2C4-dihydroxy-2-butanone 4-phosphate synthase (EC 4.1.99.12)	Bil_Bt	Bil_mono	1.04755	5.15761	3.23342E-12	9.59711E-12	274.135	492.278	873.975	788.138	1123.32	729.701	554.454	782.905	905.572	807.377	950.194	701.365
QI0013_2493	WCP94_002493			FIG00602270: hypothetical protein	Bil_Bt	Bil_mono	1.04922	6.02459	6.97844E-28	3.76798E-27	627.602	854.815	1626.9	1388.68	1697	1517.88	1039.39	1630.11	1774.14	1362.74	1624.65	1182.11
QI0013_491	WCP94_000491			Transcriptional regulator Crp/Fnr family	Bil_Bt	Bil_mono	1.05447	3.53382	1.34842E-25	6.88235E-25	142.797	149.984	274.297	260.863	237.03	277.134	215.338	259.077	282.383	237.743	283.425	241.817
QI0013_3438	WCP94_003438			hypothetical protein	Bil_Bt	Bil_mono	1.05456	-0.257533	7.96805E-05	0.000146306	8.815	8.281	23.321	17.761	17.176	16.526	8.478	17.02	25.317	17.118	13.451	23.122
QI0013_2914	WCP94_002914	Cofactors, Vitamins, Prosthetic Groups	Biotin synthesis & utilization	Biotin--protein ligase (EC 6.3.4.9)(EC 6.3.4.10)(EC 6.3.4.11)(EC 6.3.4.15)	Bil_Bt	Bil_mono	1.05501	6.71038	6.60679E-42	5.2035E-41	1118.58	1354.45	2547.52	2352.2	2334.81	2561.58	1725.25	2746.79	2754.69	1973.27	2555.63	2097.35
QI0013_168	WCP94_000168			Capsular polysaccharide export system periplasmic protein KpsD	Bil_Bt	Bil_mono	1.0566	8.05413	5.15796E-44	4.26384E-43	3152.99	3841.61	5733.58	5475.9	6858.99	5533.78	4994.33	6376.71	6453.9	5580.31	6313.17	5116.69
QI0013_1333	WCP94_001333	Amino Acids and Derivatives	Histidine Biosynthesis -- gjo	ATP phosphoribosyltransferase (EC 2.4.2.17) > HisGl	Bil_Bt	Bil_mono	1.05696	7.35592	1.9421E-17	7.26878E-17	1508.18	2049.16	3605.84	3553.28	5008.55	3703.17	2328.88	4089.45	4563.89	3229.51	4152.42	3401.81
QI0013_1929	WCP94_001929	Respiration	Energy-conserving hydrogenase (ferredoxin)	Energy-conserving hydrogenase (ferredoxin) subunit B	Bil_Bt	Bil_mono	1.06105	8.63367	5.30306E-11	1.46429E-10	3049.86	4179.3	9601.5	8649.54	11508	11067.6	5377.53	9342.86	10705.2	8593	10468.5	8255.49
QI0013_1142	WCP94_001142	Protein Fate (folding, modification, targeting, degradation)	Protein degradation	Leucyl/phenylalanyl-tRNA--protein transferase (EC 2.3.2.6)	Bil_Bt	Bil_mono	1.06272	6.02762	6.85078E-19	2.74924E-18	900.856	1141.9	1413.68	1212.18	1287.06	1318.29	1420.89	1699.13	1469.36	1226.76	1521.85	1196.56
QI0013_3551	WCP94_003551	Protein Synthesis	tRNA aminoacylation, Gly	Glycyl-tRNA synthetase alpha chain (EC 6.1.1.14)	Bil_Bt	Bil_mono	1.06374	8.13516	7.52797E-44	6.17201E-43	3056.03	3719.23	6624.22	6016.49	7291.83	5990.16	5150.32	7369.52	7052.75	5553.69	6606.2	5334.42
QI0013_2640	WCP94_002640			hypothetical protein	Bil_Bt	Bil_mono	1.06553	4.68691	2.41353E-20	1.0197E-19	223.892	330.332	604.12	582.778	642.386	663.596	416.265	625.946	657.27	582.947	593.751	525.061
QI0013_1925	WCP94_001925	Respiration	Energy-conserving hydrogenase (ferredoxin)	Energy-conserving hydrogenase (ferredoxin) subunit F	Bil_Bt	Bil_mono	1.06571	8.15129	4.3546E-13	1.34955E-12	2253.9	3140.46	6497.62	6963.37	8344.15	6887.67	4200.8	8092.86	7174.47	5551.78	7107.72	5706.3
QI0013_1806	WCP94_001806	DNA Processing	DNA processing cluster	DNA polymerase III subunits gamma and tau (EC 2.7.7.7)	Bil_Bt	Bil_mono	1.06798	9.16454	9.22894E-32	5.58623E-31	5495.04	8329.16	13397.2	12465.9	13458.1	13706.7	8390.57	14245.5	15184.4	11377.5	14981.2	12099.5
QI0013_1903	WCP94_001903	Cofactors, Vitamins, Prosthetic Groups	NAD and NADP cofactor biosynthesis global	ADP-ribose pyrophosphatase (EC 3.6.1.13)	Bil_Bt	Bil_mono	1.06921	7.58562	3.74439E-51	3.77363E-50	2141.96	2489.91	4629.73	4071.68	4652.44	4276.51	3259.75	5079.43	4828.74	3611.8	4880.67	3804.52
QI0013_1233	WCP94_001233			hypothetical protein	Bil_Bt	Bil_mono	1.07092	7.34355	2.55882E-57	3.05607E-56	1888.98	2308.64	3736.88	3480.02	3596.68	3601.47	2584.91	3887.11	4215.29	3249.48	4277.31	3325.7
QI0013_1858	WCP94_001858	RNA Processing	RNA processing and degradation, bacterial	Ribonuclease Y	Bil_Bt	Bil_mono	1.07156	8.93512	9.60781E-33	5.96907E-32	4729.93	6492.55	11212.9	10975.1	13066.4	10701.4	8276.97	12799.7	12312.9	9383.26	11985.5	10054.2
QI0013_4359	WCP94_004359	Nucleosides and Nucleotides	De Novo Pyrimidine Synthesis	Carbamoyl-phosphate synthase large chain (EC 6.3.5.5)	Bil_Bt	Bil_mono	1.07217	9.9555	5.05708E-33	3.16641E-32	9578.86	12960.2	25631.8	21282	22262.5	24577.2	15940.1	23416.2	26604.3	20387	25107.6	20139.2
QI0013_2833	WCP94_002833	Amino Acids and Derivatives	Branched-Chain Amino Acid Biosynthesis	Dihydroxy-acid dehydratase (EC 4.2.1.9)	Bil_Bt	Bil_mono	1.07272	8.65105	5.07959E-16	1.80653E-15	3194.42	4803.16	9894.68	9050.27	11039.7	9922.16	5731.06	10451	10612.7	8107.05	10616.4	8093.64
QI0013_2649	WCP94_002649	Energy and Precursor Metabolites Generation	Fermentations: Mixed acid	Pyruvate formate-lyase activating enzyme (EC 1.97.1.4)	Bil_Bt	Bil_mono	1.07387	2.15646	1.37828E-13	4.39401E-13	53.769	63.49	119.936	82.144	84.735	106.786	85.627	125.757	125.612	73.225	101.841	79.963
QI0013_1664	WCP94_001664			hypothetical protein	Bil_Bt	Bil_mono	1.07393	1.45928	8.64789E-11	2.35056E-10	41.429	37.726	58.857	59.943	52.673	57.207	61.041	61.46	60.371	48.5	73.018	54.915
QI0013_673	WCP94_000673	Protein Fate (folding, modification, targeting, degradation)	Oligopeptide degradation cluster	Oligopeptide transport permease protein OppC-like @ Glutathione ABC transporter permease protein GsiD	Bil_Bt	Bil_mono	1.07909	6.37857	1.0817E-20	4.6337E-20	785.384	935.788	2060	1797.18	2174.49	2050.54	1276.77	1801.25	2241.53	1889.59	2104.07	1716.8
QI0013_3289	WCP94_003289			hypothetical protein	Bil_Bt	Bil_mono	1.08023	0.700507	5.61416E-06	1.13906E-05	25.562	29.445	28.873	32.192	30.917	27.968	37.303	51.059	25.317	28.529	33.627	33.719
QI0013_167	WCP94_000167			Capsular polysaccharide export system inner membrane protein KpsE	Bil_Bt	Bil_mono	1.08179	8.1072	4.05995E-32	2.48121E-31	2758.98	3537.04	6469.85	5629.09	7539.17	6127.45	4299.99	6885.41	6925.19	5844.69	6768.57	5856.59
QI0013_160	WCP94_000160			DegT/DnrJ/EryC1/StrS aminotransferase	Bil_Bt	Bil_mono	1.08293	7.18971	6.59447E-26	3.40006E-25	1888.1	2336.25	3136.09	3017.13	3263.46	2654.38	2886.72	3042.74	3270.77	3222.85	3803.66	2915.29
QI0013_3550	WCP94_003550	Protein Synthesis	tRNA aminoacylation, Gly	Glycyl-tRNA synthetase beta chain (EC 6.1.1.14)	Bil_Bt	Bil_mono	1.08467	9.27685	1.26511E-31	7.62304E-31	6808.42	8227.94	13581.6	12527	17268.9	12849.9	11423.1	16337	16526.2	12157.2	14371.1	11473.3
QI0013_1848	WCP94_001848			Sulfatase	Bil_Bt	Bil_mono	1.08558	2.94738	3.51876E-14	1.14927E-13	90.791	137.102	171.019	137.647	180.922	148.737	155.145	191.944	195.72	120.774	172.937	183.049
QI0013_331	WCP94_000331			Permease of the drug/metabolite transporter (DMT) superfamily	Bil_Bt	Bil_mono	1.08669	4.7189	6.37727E-25	3.19343E-24	297.053	327.572	665.198	492.864	662.998	589.863	480.697	575.833	639.743	485.948	685.984	612.731
QI0013_2466	WCP94_002466			RNA binding methyltransferase FtsJ like	Bil_Bt	Bil_mono	1.08771	4.84039	4.00058E-11	1.11155E-10	461.005	464.673	597.457	499.524	542.765	550.454	671.449	837.747	655.323	494.506	626.417	489.414
QI0013_3840	WCP94_003840			hypothetical protein	Bil_Bt	Bil_mono	1.08856	1.79367	8.1186E-06	1.6225E-05	55.532	68.091	69.962	71.043	50.383	58.478	94.952	78.48	58.424	73.225	69.175	74.183
QI0013_169	WCP94_000169			hypothetical protein	Bil_Bt	Bil_mono	1.0911	6.44523	1.46049E-06	3.09832E-06	1362.74	1561.49	1571.38	1779.42	1835.55	1247.1	2307.68	3011.54	1704.03	1311.39	1664.04	1431.63
QI0013_3318	WCP94_003318	DNA Processing	DNA repair, bacterial MutHLS system	DNA mismatch repair protein MutS	Bil_Bt	Bil_mono	1.0912	8.36779	2.04961E-29	1.16484E-28	3002.26	4311.8	8639.8	6997.78	7306.72	8221.21	5037.56	7991.69	8693.49	6960.18	8262.56	7033.88
QI0013_2362	WCP94_002362	DNA Processing	RuvABC plus a hypothetical	Probable transcriptional regulatory protein YebC	Bil_Bt	Bil_mono	1.09202	9.17332	2.65982E-49	2.53379E-48	6111.19	8013.55	13999.1	11953.1	13766.1	12274	10615.2	15455.8	14821.2	10958.1	13603.4	11226.7
QI0013_3881	WCP94_003881			hypothetical protein	Bil_Bt	Bil_mono	1.09228	2.81985	8.05702E-11	2.19443E-10	94.317	84.653	138.814	186.489	191.227	100.429	121.234	176.816	178.193	164.518	167.173	131.024
QI0013_2644	WCP94_002644			Shikimate kinase III (EC 2.7.1.71)	Bil_Bt	Bil_mono	1.09581	4.26812	9.69936E-22	4.29758E-21	241.521	289.846	477.521	389.629	414.517	348.324	381.505	525.719	419.679	332.841	512.086	386.329
QI0013_3995	WCP94_003995			Branched-chain amino acid ABC transporter ATP-binding protein LivF (TC 3.A.1.4.1)	Bil_Bt	Bil_mono	1.09649	1.50921	5.3903E-08	1.2612E-07	42.31	41.407	71.073	52.173	59.544	48.308	61.041	64.297	41.871	67.519	78.783	58.768
QI0013_870	WCP94_000870	Cofactors, Vitamins, Prosthetic Groups	Lipoylated proteins	Glycine cleavage system H protein	Bil_Bt	Bil_mono	1.09679	8.54821	1.83172E-26	9.58E-26	3382.18	4771.87	8670.89	8426.42	9619.77	8596.23	6952.72	10810.3	8643.83	7442.32	8521	7287.26
QI0013_4356	WCP94_004356	Amino Acids and Derivatives	Branched-Chain Amino Acid Biosynthesis	(R)-citramalate synthase (EC 2.3.1.182)	Bil_Bt	Bil_mono	1.09868	8.8098	2.31222E-41	1.80687E-40	4856.86	6021.43	10221.2	8993.66	11911.1	9206.44	8573.69	10577.7	11568.9	8880.19	11067	8806.57
QI0013_2967	WCP94_002967	Protein Synthesis	tRNA aminoacylation, Trp	Tryptophanyl-tRNA synthetase (EC 6.1.1.2)	Bil_Bt	Bil_mono	1.09953	8.34311	1.92918E-21	8.45416E-21	2788.95	3852.65	8107.86	7027.75	8093.38	8127.14	4709.47	8810.52	8596.12	6516.07	8142.46	6751.6
QI0013_3484	WCP94_003484			MotA/TolQ/ExbB proton channel family protein	Bil_Bt	Bil_mono	1.10326	3.50255	1.09876E-11	3.16953E-11	100.487	157.345	227.655	268.633	357.263	191.96	162.776	303.518	322.306	233.94	271.896	230.256
QI0013_181	WCP94_000181			hypothetical protein	Bil_Bt	Bil_mono	1.10341	0.45371	1.39824E-07	3.19131E-07	18.511	14.722	35.536	23.311	33.207	25.425	24.586	35.93	44.792	23.774	27.862	22.159
QI0013_241	WCP94_000241			hypothetical protein	Bil_Bt	Bil_mono	1.10346	2.29948	1.2898E-12	3.91242E-12	49.362	67.171	107.72	115.446	119.088	102.972	119.538	114.41	121.717	96.999	93.194	101.158
QI0013_2481	WCP94_002481			FIG004556: membrane metalloprotease	Bil_Bt	Bil_mono	1.10455	7.14888	1.27625E-42	1.02535E-41	1374.2	1904.7	3203.83	2963.84	3645.91	3189.58	2429.76	3419.07	3528.81	3041.21	3613.43	2849.78
QI0013_832	WCP94_000832	Cell Envelope, Capsule and Slime layer	Outer membrane	Outer membrane protein assembly factor YaeT	Bil_Bt	Bil_mono	1.10482	9.1867	2.91391E-16	1.04467E-15	4715.83	6708.78	13310.6	12326	17192.1	14091.9	8742.4	14612.3	15679.1	11764.5	15030.2	12223.8
QI0013_2773	WCP94_002773			hypothetical protein	Bil_Bt	Bil_mono	1.10885	2.2134	0.000484416	0.000831466	67.873	115.018	51.084	94.355	82.445	73.733	148.363	120.083	88.61	88.441	71.096	84.78
QI0013_4176	WCP94_004176	Amino Acids and Derivatives	Histidine Biosynthesis -- gjo	Histidinol dehydrogenase (EC 1.1.1.23)	Bil_Bt	Bil_mono	1.11036	8.632	6.18483E-18	2.37938E-17	3211.17	4696.42	9795.84	8863.78	9562.51	10189.1	5528.43	9383.52	10900	8303.9	10505	8624.48
QI0013_4500	WCP94_004500			ABC transporter permease protein (cluster 10 nitrate/sulfonate/bicarbonate)	Bil_Bt	Bil_mono	1.11164	-0.557763	0.000187664	0.000334154	3.526	10.122	18.879	7.77	16.031	15.255	8.478	12.292	24.343	16.167	14.411	8.671
QI0013_4245	WCP94_004245	Protein Synthesis	tRNA aminoacylation, Phe	Phenylalanyl-tRNA synthetase beta chain (EC 6.1.1.20)	Bil_Bt	Bil_mono	1.1124	9.6745	8.08041E-38	5.80426E-37	7859.13	10705	20598.9	16922.8	19261.3	18327.7	13635.8	18317	21443.6	17781.3	20692.9	16987.9
QI0013_2001	WCP94_002001			hypothetical protein	Bil_Bt	Bil_mono	1.11436	1.71036	0.000109818	0.000199085	51.125	38.646	56.636	62.163	96.186	54.664	95.8	118.192	54.529	36.137	67.253	58.768
QI0013_4473	WCP94_004473	Membrane Transport	Lipoprotein transporter to outer membrane Lol	Outer membrane lipoprotein carrier protein LolA	Bil_Bt	Bil_mono	1.11494	6.88973	2.77403E-15	9.47812E-15	931.707	1371.94	2676.34	2580.88	3727.22	2559.04	1888.03	3039.91	3135.42	2365.07	2997.58	2469.23
QI0013_4346	WCP94_004346			Multi antimicrobial extrusion protein (Na(+)/drug antiporter) MATE family of MDR efflux pumps	Bil_Bt	Bil_mono	1.11638	4.38606	6.28447E-29	3.50686E-28	230.062	243.838	460.863	428.481	494.672	523.758	357.767	528.556	541.396	406.066	569.732	403.67
QI0013_814	WCP94_000814			hypothetical protein	Bil_Bt	Bil_mono	1.11696	-0.666082	0.00250684	0.00399279	2.644	14.722	12.216	6.66	17.176	10.17	5.935	14.183	10.711	7.608	24.98	14.451
QI0013_4358	WCP94_004358			hypothetical protein	Bil_Bt	Bil_mono	1.11875	4.52817	8.27529E-17	3.02923E-16	275.898	358.857	488.626	460.672	450.014	523.758	590.061	516.264	513.157	453.615	516.89	436.426
QI0013_4357	WCP94_004357	Nucleosides and Nucleotides	DeNovo Purine Biosynthesis	Amidophosphoribosyltransferase (EC 2.4.2.14)	Bil_Bt	Bil_mono	1.12045	8.24484	3.07648E-27	1.64339E-26	2701.69	3613.41	7522.62	6312.88	7462.45	7405.07	4624.69	7542.56	8180.33	6477.08	7610.2	6270.86
QI0013_236	WCP94_000236			hypothetical protein	Bil_Bt	Bil_mono	1.12261	0.000968781	0.000148268	0.000266137	17.629	9.201	25.542	17.761	18.321	16.526	29.673	22.693	22.396	19.97	22.098	9.634
QI0013_1332	WCP94_001332	Amino Acids and Derivatives	Histidine Biosynthesis -- gjo	Phosphoribosyl-AMP cyclohydrolase (EC 3.5.4.19)	Bil_Bt	Bil_mono	1.12406	5.05989	6.26418E-20	2.61345E-19	357.874	376.339	752.929	701.554	846.21	761.482	605.322	1069.4	870.518	588.653	749.395	608.878
QI0013_2485	WCP94_002485			Sodium-dependent transporter	Bil_Bt	Bil_mono	1.12583	6.32242	1.50309E-46	1.32464E-45	828.576	1118.9	1844.56	1554.08	1779.44	1889.09	1273.38	1862.71	2075.03	1753.6	2103.11	1657.07
QI0013_2495	WCP94_002495	DNA Processing	DNA internalization-related cluster	Leucyl-tRNA synthetase (EC 6.1.1.4)	Bil_Bt	Bil_mono	1.12589	9.93911	2.63769E-24	1.28387E-23	8404.75	12065.9	22777.8	21743.7	25224.8	22712.3	14791.4	24437.4	26046.4	20717.9	25323.8	20604.5
QI0013_1424	WCP94_001424			Putative transmembrane protein	Bil_Bt	Bil_mono	1.12765	3.53987	3.7016E-26	1.91841E-25	147.204	161.025	252.087	217.571	226.725	287.304	186.514	289.335	317.437	241.547	298.797	232.183
QI0013_4123	WCP94_004123			Bile acid:sodium symporter	Bil_Bt	Bil_mono	1.13012	5.60051	3.55555E-17	1.31598E-16	381.674	672.626	990.579	1114.49	1212.63	1177.18	680.775	1199.89	1382.7	983.307	1183.66	1112.74
QI0013_166	WCP94_000166			Capsular polysaccharide ABC transporter ATP-binding protein KpsT	Bil_Bt	Bil_mono	1.13032	5.84385	1.77675E-28	9.81878E-28	721.037	811.568	1270.43	1113.38	1255	1163.2	1194.54	1695.35	1320.38	1127.86	1255.72	1059.76
QI0013_1926	WCP94_001926	Respiration	Energy-conserving hydrogenase (ferredoxin)	Energy-conserving hydrogenase (ferredoxin) subunit E	Bil_Bt	Bil_mono	1.13042	9.41375	1.39255E-10	3.74434E-10	4694.68	6611.24	15419.5	15546.3	20735	17282.7	9965.76	17348.7	17704.4	14082	18316	14483
QI0013_3486	WCP94_003486			Efflux ABC transporter permease protein	Bil_Bt	Bil_mono	1.13231	3.39491	9.99879E-13	3.04917E-12	85.502	140.782	210.998	256.423	309.17	197.045	150.059	262.86	302.831	206.361	269.013	233.146
QI0013_1289	WCP94_001289			hypothetical protein	Bil_Bt	Bil_mono	1.13521	3.22736	3.26461E-12	9.68252E-12	67.873	106.737	252.087	219.791	212.984	227.555	157.689	178.707	270.698	192.097	243.073	215.805
QI0013_1029	WCP94_001029			AzlC family protein	Bil_Bt	Bil_mono	1.13641	2.34153	3.08939E-17	1.14557E-16	47.599	66.25	113.272	104.345	125.958	115.684	96.648	135.212	125.612	80.833	136.428	107.902
QI0013_2252	WCP94_002252	Stress Response, Defense and Virulence	Antibiotic targets in protein synthesis	Isoleucyl-tRNA synthetase (EC 6.1.1.5)	Bil_Bt	Bil_mono	1.13677	9.37941	1.7049E-30	1.00609E-29	6328.03	8307.99	17175.2	13658.1	13272.6	16935.7	10371	16221.6	17776.5	14290.3	17002.6	13912.7
QI0013_1877	WCP94_001877	Metabolite damage and its repair or mitigation	Metabolite repair	5-nucleotidase SurE (EC 3.1.3.5)	Bil_Bt	Bil_mono	1.14065	6.66651	5.17406E-59	6.50987E-58	1043.65	1549.53	2289.88	2068.03	2258.09	2065.79	1762.55	2455.56	2632.97	2137.79	2571	2071.34
QI0013_2185	WCP94_002185	Nucleosides and Nucleotides	DeNovo Purine Biosynthesis	Adenylosuccinate lyase (EC 4.3.2.2) @ SAICAR lyase (EC 4.3.2.2)	Bil_Bt	Bil_mono	1.14089	8.22857	6.48877E-22	2.8975E-21	2665.55	3335.53	7192.8	5865.53	7612.45	7730.51	4413.59	7289.15	8167.68	6631.14	7702.43	6245.81
QI0013_1668	WCP94_001668	Sulfur Metabolism	Sulfate reduction-associated complexes	Sulfite reduction-associated complex DsrMKJOP iron-sulfur protein DsrO (HmeA)	Bil_Bt	Bil_mono	1.14335	10.1291	3.62247E-09	9.06977E-09	7578.82	10631.4	24736.7	26349.4	34401.5	27389.2	14402.2	26391.9	31978.4	23399.7	31548.6	24270.3
QI0013_1612	WCP94_001612			hypothetical protein	Bil_Bt	Bil_mono	1.14623	3.3667	1.84864E-10	4.94083E-10	119.879	153.664	219.882	212.02	233.595	194.502	254.337	354.577	211.3	148.352	236.348	177.268
QI0013_577	WCP94_000577			Uncharacterized DUF554 membrane protein	Bil_Bt	Bil_mono	1.14661	0.661914	4.76364E-07	1.04722E-06	16.748	26.684	41.089	24.421	21.756	40.68	33.064	48.222	37.976	38.039	25.941	25.049
QI0013_1623	WCP94_001623			Uncharacterized protein YhiN	Bil_Bt	Bil_mono	1.1483	6.75416	1.86714E-45	1.59284E-44	1100.95	1461.19	2510.87	2160.16	2499.7	2313.69	1614.19	2683.44	2796.56	2288.99	2825.6	2362.29
QI0013_1527	WCP94_001527			Heterodisulfide reductase subunit C-like protein	Bil_Bt	Bil_mono	1.15342	9.57697	2.91601E-19	1.18446E-18	6186.99	8745.06	18082.5	17282.4	18965.9	17979.4	10800.8	20137.1	21849.6	15020.6	20112.6	15963.8
QI0013_644	WCP94_000644			hypothetical protein	Bil_Bt	Bil_mono	1.15344	3.69918	0.000158291	0.000283747	244.165	256.721	225.434	202.03	184.357	193.231	406.939	436.839	264.855	189.244	236.348	186.902
QI0013_2494	WCP94_002494	Membrane Transport	Lpt lipopolysaccharide transport system	LPS-assembly lipoprotein LptE	Bil_Bt	Bil_mono	1.15391	7.30492	8.40362E-37	5.82719E-36	1531.98	1820.05	3658.03	3412.31	3913.86	3487.06	2664.6	3809.57	4097.47	3588.97	3754.66	3320.89
QI0013_3119	WCP94_003119			hypothetical protein	Bil_Bt	Bil_mono	1.15429	5.63103	1.6778E-14	5.56623E-14	714.867	807.888	941.716	922.455	957.282	900.049	1130.1	1494.9	1155.82	833.053	1165.4	867.072
QI0013_1274	WCP94_001274	Respiration	Biogenesis of c-type cytochromes	ABC transporter involved in cytochrome c biogenesis CcmB subunit	Bil_Bt	Bil_mono	1.15761	6.30872	1.24803E-15	4.34964E-15	724.563	897.142	1897.87	1620.68	2114.95	1723.82	1191.14	1429.65	1956.23	1998.95	2241.46	1816.04
QI0013_629	WCP94_000629			hypothetical protein	Bil_Bt	Bil_mono	1.15812	-0.605819	0.000616888	0.00104406	5.289	11.962	21.1	11.101	9.161	6.356	9.326	24.584	18.501	13.314	8.647	7.707
QI0013_162	WCP94_000162			FIG01210093: hypothetical protein	Bil_Bt	Bil_mono	1.1614	7.04616	2.24112E-30	1.31477E-29	1597.21	2005	2735.2	2748.49	2877.57	2306.06	2562.87	2957.64	2868.62	3005.08	3609.59	2658.06
QI0013_3866	WCP94_003866			hypothetical protein	Bil_Bt	Bil_mono	1.16295	2.38749	2.38286E-16	8.57359E-16	66.991	70.851	108.83	94.355	120.233	109.328	122.929	129.539	112.953	104.607	124.899	104.049
QI0013_1943	WCP94_001943			ABC transporter substrate-binding protein (cluster 10 nitrate/sulfonate/bicarbonate)	Bil_Bt	Bil_mono	1.16491	3.40583	1.62259E-24	7.95587E-24	112.827	124.22	264.302	179.829	259.932	241.539	185.666	244.894	279.461	217.773	289.19	218.695
QI0013_1876	WCP94_001876			Plasmid replication DNA element cmp binding-factor 1	Bil_Bt	Bil_mono	1.168	7.87488	2.32333E-53	2.46568E-52	2222.17	3238.91	5622.53	4815.41	4766.94	5367.24	3928.66	6085.48	6291.29	4685.45	5904.85	4893.18
QI0013_2303	WCP94_002303			hypothetical protein	Bil_Bt	Bil_mono	1.1691	2.38716	1.90178E-14	6.28844E-14	76.687	80.973	117.714	92.134	93.896	95.344	88.17	156.959	137.296	102.705	137.389	90.561
QI0013_4354	WCP94_004354			hypothetical protein	Bil_Bt	Bil_mono	1.16992	3.26044	1.57648E-15	5.46577E-15	146.323	123.299	194.34	173.168	183.212	203.401	191.6	268.533	196.694	207.312	257.484	170.524
QI0013_3485	WCP94_003485			putative TonB-dependent receptor	Bil_Bt	Bil_mono	1.17003	4.09856	5.82926E-14	1.87785E-13	163.952	219.915	323.16	385.189	521.009	287.304	283.162	469.932	533.606	334.743	423.696	297.695
QI0013_872	WCP94_000872			similar to transcription regulator	Bil_Bt	Bil_mono	1.17074	7.65948	5.48997E-52	5.66118E-51	2191.32	2816.57	4629.73	3951.79	4124.56	4408.72	4171.97	5530.45	4762.53	4121.52	4799.97	3774.66
QI0013_635	WCP94_000635			hypothetical protein	Bil_Bt	Bil_mono	1.17158	3.13301	8.0028E-07	1.72517E-06	160.426	142.623	142.146	135.427	108.782	207.215	213.643	244.894	208.379	139.793	204.642	168.597
QI0013_4246	WCP94_004246	Protein Synthesis	tRNA aminoacylation, Phe	Phenylalanyl-tRNA synthetase alpha chain (EC 6.1.1.20)	Bil_Bt	Bil_mono	1.1742	9.7519	4.87419E-64	6.84268E-63	9498.65	11813.7	20902.1	16364.4	17582.6	18040.4	14966.9	21524.2	22732.8	18079	21509.6	17741.3
QI0013_3537	WCP94_003537			hypothetical protein	Bil_Bt	Bil_mono	1.17451	2.70667	1.24602E-11	3.58658E-11	44.955	111.338	135.483	124.326	154.585	155.093	146.668	174.925	174.298	112.215	126.821	143.549
QI0013_2424	WCP94_002424			TRAP-type C4-dicarboxylate transport system periplasmic component clustered with pyruvate formate-lyase	Bil_Bt	Bil_mono	1.17571	10.5503	7.50924E-20	3.12638E-19	12785.6	17000.6	30282.6	32239.3	43809.4	32489.5	25141.2	35382	40810.1	30020.3	37845.4	33628
QI0013_2312	WCP94_002312			Competence protein ComGF	Bil_Bt	Bil_mono	1.17707	7.99536	1.16185E-63	1.60851E-62	2699.92	3191.06	6054.52	5013.01	5194.06	5940.58	4721.34	6540.29	6794.71	5129.55	6130.62	5166.79
QI0013_7	WCP94_000007			hypothetical protein	Bil_Bt	Bil_mono	1.18469	0.0166044	0.00456341	0.00704405	17.629	18.403	13.326	16.651	26.337	5.085	23.738	41.604	20.448	19.97	21.137	5.78
QI0013_1829	WCP94_001829			Glutamine ABC transporter permease protein GlnP	Bil_Bt	Bil_mono	1.18617	6.69481	2.7822E-18	1.08495E-17	802.132	1115.22	2269.89	2240.09	2783.68	2487.85	1624.36	2422.47	3077	2223.38	2669	2104.1
QI0013_3559	WCP94_003559			Succinyl-CoA synthetase alpha subunit-related enzymes	Bil_Bt	Bil_mono	1.19309	5.73442	2.75374E-29	1.55838E-28	579.122	810.648	1228.23	1082.3	918.349	1097.09	1134.34	1513.81	1288.25	1043.22	1265.32	955.706
QI0013_2852	WCP94_002852			putative membrane protein	Bil_Bt	Bil_mono	1.19376	5.96019	1.81268E-46	1.59396E-45	727.207	841.933	1422.57	1101.17	1368.36	1243.29	1298.81	1506.24	1584.26	1270.5	1553.55	1191.74
QI0013_1622	WCP94_001622			NA	Bil_Bt	Bil_mono	1.19441	7.35802	4.51872E-09	1.12574E-08	2729.89	2729.15	3056.14	2852.84	2834.06	2369.62	4398.33	4603.82	3413.91	2857.68	3765.23	2876.75
QI0013_2834	WCP94_002834			hypothetical protein	Bil_Bt	Bil_mono	1.19532	6.10743	1.19118E-45	1.02713E-44	640.824	880.579	1599.14	1515.22	1550.43	1385.67	1175.04	1828.67	1863.73	1382.72	1757.23	1396.95
QI0013_1633	WCP94_001633			hypothetical protein	Bil_Bt	Bil_mono	1.19607	-0.363844	8.31574E-05	0.000152621	12.34	11.962	8.884	21.091	9.161	11.441	12.717	19.856	16.553	15.216	25.941	9.634
QI0013_387	WCP94_000387			hypothetical protein	Bil_Bt	Bil_mono	1.19701	-0.658992	0.00141729	0.00231926	11.459	5.521	16.658	7.77	14.886	3.814	17.804	21.747	10.711	6.657	12.49	8.671
QI0013_869	WCP94_000869	Cofactors, Vitamins, Prosthetic Groups	Lipoylated proteins	Glycine dehydrogenase [decarboxylating] (glycine cleavage system P1 protein) (EC 1.4.4.2)	Bil_Bt	Bil_mono	1.19863	9.94573	3.06079E-15	1.0449E-14	7165.42	9636.68	23828.3	21449.6	25426.4	24207.3	14856.7	24768.4	25208	22540	25882	21090.1
QI0013_2329	WCP94_002329	Cofactors, Vitamins, Prosthetic Groups	Folate biosynthesis cluster	tRNA(Ile)-lysidine synthetase (EC 6.3.4.19)	Bil_Bt	Bil_mono	1.19991	5.82305	1.45389E-33	9.23336E-33	682.253	808.808	1337.06	1074.53	1236.68	889.879	1071.61	1455.18	1391.46	1118.35	1466.12	1179.22
QI0013_2111	WCP94_002111	Stress Response, Defense and Virulence	ZraPRS-based zinc resistance	Zinc resistance-associated protein ZraP	Bil_Bt	Bil_mono	1.20096	9.6529	8.04986E-17	2.95211E-16	10384.5	13555.6	15335.1	14982.4	14259.6	15106.3	17082.1	26464.7	17402.6	13709.2	19712	14938.7
QI0013_1175	WCP94_001175			isochorismatase family protein	Bil_Bt	Bil_mono	1.20152	6.56827	6.83989E-23	3.18584E-22	743.955	1062.77	2123.3	1995.88	2538.63	2136.98	1611.65	2640.89	2552.16	1822.07	2389.42	1954.77
QI0013_280	WCP94_000280			hypothetical protein	Bil_Bt	Bil_mono	1.20214	2.92041	3.06587E-23	1.44824E-22	98.724	92.935	189.898	139.867	146.569	143.652	150.059	176.816	193.773	171.175	181.584	153.183
QI0013_1429	WCP94_001429			Spermidine/putrescine import ABC transporter permease protein PotB (TC 3.A.1.11.1)	Bil_Bt	Bil_mono	1.20269	5.68387	1.73424E-44	1.44556E-43	565.018	638.581	1229.34	1057.88	998.504	1072.94	875.766	1193.27	1311.62	1167.8	1284.54	1139.72
QI0013_3417	WCP94_003417			ERF family protein	Bil_Bt	Bil_mono	1.20411	0.311957	0.000788273	0.00131906	17.629	23.004	15.547	21.091	28.627	17.798	27.977	47.277	38.949	20.921	7.686	22.159
QI0013_2380	WCP94_002380	Stress Response, Defense and Virulence	Antibiotic targets in metabolic pathways	1-deoxy-D-xylulose 5-phosphate reductoisomerase (EC 1.1.1.267)	Bil_Bt	Bil_mono	1.20661	6.43494	1.84351E-46	1.61752E-45	840.035	1093.13	1849.01	1755	2024.49	1858.58	1432.76	1969.56	2233.74	1900.05	2307.75	1924.9
QI0013_1653	WCP94_001653			hypothetical protein	Bil_Bt	Bil_mono	1.20683	3.97318	1.21927E-34	7.95809E-34	159.545	218.074	368.691	267.523	337.797	349.595	278.075	381.997	401.178	303.361	440.99	340.085
QI0013_1657	WCP94_001657	DNA Processing	DNA internalization-related cluster	DNA internalization-related competence protein ComEC/Rec2	Bil_Bt	Bil_mono	1.2086	5.95796	4.737E-42	3.75302E-41	568.544	791.325	1424.79	1310.97	1485.16	1208.96	1116.54	1606.47	1601.79	1283.82	1679.41	1199.45
QI0013_3160	WCP94_003160			Cytosolic Fe-S cluster assembling factor NBP35	Bil_Bt	Bil_mono	1.20882	7.36489	3.39446E-65	4.90297E-64	1786.73	2112.65	3904.57	3159.21	3396.29	3406.97	3257.21	3759.46	4216.27	3625.11	4112.06	3325.7
QI0013_346	WCP94_000346			hypothetical protein	Bil_Bt	Bil_mono	1.20893	5.78967	7.43676E-39	5.45954E-38	550.915	795.926	1176.03	1073.42	1230.95	1127.6	890.179	1267.02	1345.7	1307.59	1493.99	1217.76
QI0013_1927	WCP94_001927	Respiration	Energy-conserving hydrogenase (ferredoxin)	Energy-conserving hydrogenase (ferredoxin) subunit D	Bil_Bt	Bil_mono	1.20919	7.57101	4.55906E-14	1.48058E-13	1280.77	1942.43	3986.75	4151.6	5376.12	4697.29	2972.35	5245.85	4903.72	3813.41	5032.47	4081.02
QI0013_3257	WCP94_003257			tRNA (adenine(57)-N(1)/adenine(58)-N(1))-methyltransferase (EC 2.1.1.219)	Bil_Bt	Bil_mono	1.20973	7.77006	2.83039E-43	2.29703E-42	2389.65	3111.93	5111.7	4073.9	3566.91	5072.31	4157.56	5555.98	5464.59	4334.54	5642.56	4506.85
QI0013_1226	WCP94_001226			Transcriptional regulator AraC family	Bil_Bt	Bil_mono	1.21106	5.23132	4.40894E-38	3.18415E-37	426.628	438.909	821.78	704.884	800.407	860.64	619.734	890.697	1043.84	827.347	1018.41	740.865
QI0013_930	WCP94_000930			Uncharacterized DUF554 membrane protein	Bil_Bt	Bil_mono	2.57467	4.90772	8.1454E-115	3.0176E-113	163.952	185.869	292.065	343.007	309.17	237.725	714.686	891.642	1037.03	699.917	877.176	806.377
QI0013_1475	WCP94_001475	RNA Processing	RNA processing and degradation, bacterial	Ribonuclease E (EC 3.1.26.12)	Bil_Bt	Bil_mono	1.21497	7.52733	3.35625E-50	3.25931E-49	1793.78	2407.1	4372.09	3779.74	3897.83	3713.34	2913.85	4313.54	5083.86	3858.1	5002.69	4069.46
QI0013_1208	WCP94_001208			hypothetical protein	Bil_Bt	Bil_mono	1.21498	3.33032	2.85412E-22	1.29032E-21	81.976	151.824	230.987	190.929	240.466	197.045	181.427	233.548	287.251	196.852	287.268	195.573
QI0013_621	WCP94_000621			3 5-cyclic-nucleotide phosphodiesterase (EC 3.1.4.17)	Bil_Bt	Bil_mono	1.21648	4.77836	8.66783E-25	4.2974E-24	292.646	347.815	648.54	473.993	643.532	552.996	466.284	533.283	691.351	633.349	732.101	667.646
QI0013_2162	WCP94_002162			hypothetical protein	Bil_Bt	Bil_mono	1.21699	4.26032	5.54217E-28	3.0169E-27	171.885	249.359	427.548	344.117	432.838	464.009	391.679	508.699	525.816	332.841	472.695	387.292
QI0013_1670	WCP94_001670	Sulfur Metabolism	Sulfate reduction-associated complexes	Sulfite reduction-associated complex DsrMKJOP protein DsrK (HmeD)	Bil_Bt	Bil_mono	1.22138	11.1466	2.55737E-10	6.78518E-10	14258.6	20769.5	49727.7	50713.9	64830.7	55892.1	30057.5	56946.9	66058.1	48460.7	62048.9	49219.8
QI0013_2302	WCP94_002302			Stage 0 sporulation protein YaaT	Bil_Bt	Bil_mono	1.22145	7.54971	2.56583E-39	1.90816E-38	2309.43	2872.69	4107.79	3362.35	3321.86	3562.06	3746.38	5085.1	4727.48	3564.25	4500.21	3873.89
QI0013_1671	WCP94_001671	Sulfur Metabolism	Sulfate reduction-associated complexes	Sulfite reduction-associated complex DsrMKJOP protein DsrM ( HmeC)	Bil_Bt	Bil_mono	1.22244	10.3169	1.50941E-12	4.56475E-12	9083.48	11413.5	28981.1	26848.9	35094.2	31968.3	18509.8	29015.7	36880.2	28710.8	34414.5	27576.8
QI0013_3134	WCP94_003134			Sodium-dependent transporter	Bil_Bt	Bil_mono	1.22306	7.67147	6.37076E-35	4.18545E-34	1811.41	2309.57	4892.93	3758.64	4588.31	4990.95	3397.09	5121.98	5890.11	4214.72	5082.43	4245.76
QI0013_1275	WCP94_001275	Respiration	Biogenesis of c-type cytochromes	Cytochrome c-type biogenesis protein CcmC putative heme lyase for CcmE	Bil_Bt	Bil_mono	1.22316	5.85007	4.06197E-32	2.48121E-31	671.675	708.512	1198.24	1045.67	1339.74	1179.73	931.72	1210.29	1462.55	1351.33	1562.2	1338.18
QI0013_4233	WCP94_004233			hypothetical protein	Bil_Bt	Bil_mono	1.22434	5.62989	3.18523E-24	1.54849E-23	624.958	814.329	1031.67	918.015	831.324	893.693	999.544	1411.69	1309.67	985.209	1133.7	920.06
QI0013_3538	WCP94_003538	Carbohydrates	Ethanolamine utilization	Ethanolamine utilization polyhedral-body-like protein EutS	Bil_Bt	Bil_mono	1.22605	6.18695	1.57594E-24	7.73661E-24	840.035	1048.05	1479.2	1358.71	1429.05	1508.98	1474.31	2507.57	1743.96	1338.97	1533.38	1366.12
QI0013_4193	WCP94_004193			cAMP-binding proteins - catabolite gene activator and regulatory subunit of cAMP-dependent protein kinases	Bil_Bt	Bil_mono	1.22799	4.62185	2.08641E-16	7.52725E-16	339.363	368.058	536.378	445.132	456.885	391.547	583.279	664.713	686.482	445.056	561.085	414.268
QI0013_1562	WCP94_001562	Clustering-based subsystems	Cell division related cluster	Signal peptidase I (EC 3.4.21.89)	Bil_Bt	Bil_mono	1.22961	6.49211	4.00837E-35	2.64209E-34	740.429	1082.09	2024.47	1777.2	2145.87	2068.33	1520.09	2326.02	2523.92	1833.48	2368.28	1806.4
QI0013_3465	WCP94_003465			Phage antirepressor protein	Bil_Bt	Bil_mono	1.23008	0.261897	1.36398E-07	3.11666E-07	15.866	21.163	22.21	27.751	18.321	13.984	22.043	29.312	32.133	17.118	31.705	27.939
QI0013_1766	WCP94_001766			hypothetical protein	Bil_Bt	Bil_mono	1.23072	3.79593	8.62132E-24	4.14092E-23	103.131	180.348	302.06	317.475	309.17	303.83	229.751	375.379	355.413	306.214	364.129	281.317
QI0013_2272	WCP94_002272			hypothetical protein	Bil_Bt	Bil_mono	1.23148	0.221423	6.41451E-06	1.29357E-05	6.17	18.403	34.426	16.651	26.337	20.34	24.586	39.713	36.028	19.97	22.098	13.488
QI0013_2387	WCP94_002387			DegT/DnrJ/EryC1/StrS aminotransferase	Bil_Bt	Bil_mono	1.23493	7.45782	1.46185E-67	2.19059E-66	1713.57	2329.81	4075.59	3352.36	3507.36	3826.48	2931.66	4610.44	4788.82	3527.16	4632.8	3689.88
QI0013_517	WCP94_000517			hypothetical protein	Bil_Bt	Bil_mono	1.23531	4.68797	4.36108E-43	3.53212E-42	275.017	326.652	587.462	520.615	511.848	523.758	422.199	648.639	722.51	524.938	712.886	525.061
QI0013_3317	WCP94_003317			putative lipoprotein	Bil_Bt	Bil_mono	1.23716	5.21052	1.21372E-18	4.82236E-18	279.424	401.183	863.98	782.588	837.049	912.762	548.52	878.405	942.574	878.7	958.841	870.926
QI0013_2582	WCP94_002582			ABC transporter permease protein (cluster 3 basic aa/glutamine/opines)	Bil_Bt	Bil_mono	1.2407	7.64206	2.74105E-23	1.29633E-22	1580.46	2225.83	4244.39	3965.11	5126.5	4702.38	2950.31	4993.39	5779.11	4241.34	5269.78	4344.03
QI0013_3117	WCP94_003117			Permease of the drug/metabolite transporter (DMT) superfamily	Bil_Bt	Bil_mono	1.241	4.37258	1.83963E-37	1.30967E-36	214.196	261.321	501.952	455.122	371.004	400.446	392.526	516.264	565.739	426.987	532.262	411.378
QI0013_1964	WCP94_001964			Pantothenate:Na+ symporter (TC 2.A.21.1.1)	Bil_Bt	Bil_mono	1.24361	6.22115	2.21623E-50	2.17331E-49	740.429	1028.72	1658	1417.54	1555.01	1506.44	1236.08	1647.13	2091.58	1688.93	1982.05	1596.38
QI0013_897	WCP94_000897			hypothetical protein	Bil_Bt	Bil_mono	1.24512	3.36023	1.4189E-20	6.05227E-20	108.42	161.946	212.108	209.8	184.357	197.045	199.23	208.018	311.595	214.92	229.622	241.817
QI0013_165	WCP94_000165			Capsular polysaccharide ABC transporter permease protein KpsM	Bil_Bt	Bil_mono	1.24621	6.94313	4.86753E-46	4.21537E-45	1134.44	1460.27	2641.91	2339.99	2875.28	2772.61	2059.28	2948.19	3463.57	2758.78	3064.83	2608.92
QI0013_2214	WCP94_002214			RND efflux system membrane fusion protein	Bil_Bt	Bil_mono	1.24621	6.93298	1.55266E-69	2.42664E-68	1271.07	1521.92	2644.13	2402.16	2662.3	2453.52	2028.76	3030.45	3357.43	2576.19	3309.83	2532.82
QI0013_1555	WCP94_001555			Thioesterase	Bil_Bt	Bil_mono	1.24949	7.19114	2.13435E-28	1.17487E-27	1159.12	1650.74	3124.99	3012.69	3461.56	3471.8	2317.01	4017.59	4085.78	2905.22	3847.85	3053.06
QI0013_868	WCP94_000868	Cofactors, Vitamins, Prosthetic Groups	Lipoylated proteins	Glycine dehydrogenase [decarboxylating] (glycine cleavage system P2 protein) (EC 1.4.4.2)	Bil_Bt	Bil_mono	1.25093	10.589	1.08626E-15	3.79905E-15	10761.8	14841.9	35368.8	33440.4	40406.2	35226.5	23120.9	38453.1	39705.9	34918.8	41330.1	34568.2
QI0013_4263	WCP94_004263	Nucleosides and Nucleotides	DeNovo Purine Biosynthesis	Phosphoribosylformylglycinamidine synthase PurS subunit (EC 6.3.5.3) / Phosphoribosylformylglycinamidine synthase synthetase subunit (EC 6.3.5.3)	Bil_Bt	Bil_mono	1.25334	9.73809	2.63101E-23	1.24576E-22	6386.2	9677.17	19385.1	17587.7	19918.6	20056.6	12617.6	22321.3	24329.7	17826	22723	18475.4
QI0013_2358	WCP94_002358			hypothetical protein	Bil_Bt	Bil_mono	1.25881	2.3951	5.78999E-18	2.23177E-17	50.243	79.132	113.272	107.675	106.492	95.344	100.039	110.628	146.06	140.744	128.742	97.305
QI0013_2161	WCP94_002161			Acetyltransferase	Bil_Bt	Bil_mono	1.26097	3.70569	2.57853E-31	1.53751E-30	120.761	203.352	294.286	261.973	247.336	238.996	241.62	354.577	348.597	287.194	295.915	270.719
QI0013_1953	WCP94_001953	DNA Processing	DNA repair, bacterial MutHLS system	Methyl-directed repair DNA adenine methylase (EC 2.1.1.72)	Bil_Bt	Bil_mono	1.26103	5.70461	2.817E-30	1.64778E-29	625.839	838.252	1138.28	915.795	895.448	903.863	1030.06	1188.54	1397.31	1134.51	1344.11	1053.97
QI0013_1663	WCP94_001663			putative lipoprotein	Bil_Bt	Bil_mono	1.2616	6.63345	1.74628E-55	1.97928E-54	944.047	1271.64	2136.63	1960.36	2206.56	1975.53	1713.38	2231.47	2716.72	2257.61	2626.72	2111.8
QI0013_3259	WCP94_003259			tRNA (guanosine(18)-2-O)-methyltransferase (EC 2.1.1.34)	Bil_Bt	Bil_mono	1.2634	5.62296	1.02156E-33	6.51876E-33	546.507	705.751	1134.94	818.11	846.21	1061.5	774.032	1148.83	1405.1	1058.43	1326.81	1103.11
QI0013_1201	WCP94_001201	Stress Response, Defense and Virulence	Cluster containing Glutathione synthetase	Putative pre-16S rRNA nuclease YqgF	Bil_Bt	Bil_mono	1.26448	5.09776	9.67844E-35	6.33771E-34	317.327	431.548	690.74	689.344	755.749	741.142	511.217	889.751	993.208	750.318	922.332	696.548
QI0013_1122	WCP94_001122			hypothetical protein	Bil_Bt	Bil_mono	1.26589	0.0452122	1.9107E-06	4.0193E-06	10.578	12.882	24.431	24.421	19.466	11.441	27.129	30.257	29.212	19.019	15.372	15.415
QI0013_1532	WCP94_001532			Heterodisulfide reductase cytochrome reductase subunit	Bil_Bt	Bil_mono	1.26887	9.32531	2.00341E-16	7.23433E-16	4424.95	6143.81	14436.7	14593.9	15449.3	15096.2	9555.43	16135.6	18408.4	14078.2	16994	13831.7
QI0013_2071	WCP94_002071			Branched-chain amino acid ABC transporter permease protein LivH (TC 3.A.1.4.1)	Bil_Bt	Bil_mono	1.26931	6.83273	1.47751E-25	7.53059E-25	929.944	1213.67	2390.94	2335.55	2884.44	2514.55	1728.64	2834.72	3283.43	2444	3205.1	2352.66
QI0013_2717	WCP94_002717			hypothetical protein	Bil_Bt	Bil_mono	1.27313	0.922576	2.20391E-14	7.26346E-14	22.918	23.004	41.089	29.971	38.933	39.409	38.998	51.059	43.818	38.039	49.96	37.573
QI0013_2073	WCP94_002073			Branched-chain amino acid ABC transporter ATP-binding protein LivG (TC 3.A.1.4.1)	Bil_Bt	Bil_mono	1.27541	6.24658	6.37704E-36	4.33184E-35	664.623	944.989	1633.57	1558.52	1847	1379.31	1324.25	1683.06	2022.44	1736.48	1958.99	1723.55
QI0013_2216	WCP94_002216			Efflux transport system outer membrane factor (OMF) lipoprotein	Bil_Bt	Bil_mono	1.27682	6.90593	6.3684E-54	6.88648E-53	1104.47	1530.2	2576.39	2300.03	2829.48	2267.92	2038.09	2947.24	3169.5	2569.53	3349.22	2527.03
QI0013_5	WCP94_000005			Capsular polysaccharide export system protein KpsS	Bil_Bt	Bil_mono	1.27888	6.47404	9.84984E-34	6.2954E-33	1137.09	1317.65	1715.74	1515.22	1675.24	1591.61	1914.31	2419.63	2199.66	1817.31	2120.4	1733.18
QI0013_1528	WCP94_001528			Heterodisulfide reductase subunit B-like protein	Bil_Bt	Bil_mono	1.27944	9.45954	3.04215E-14	9.96044E-14	4778.41	6536.71	16191.3	15192.2	17603.2	16507.3	9740.25	16235.8	19933.3	16139	20105.9	15751.8
QI0013_933	WCP94_000933	Protein Synthesis	Ribosome LSU, bacterial	LSU ribosomal protein L31p @ LSU ribosomal protein L31p zinc-dependent	Bil_Bt	Bil_mono	1.37348	10.0201	1.53756E-32	9.49347E-32	9015.61	14147.2	20094.8	19115.1	22762.9	18105.2	23748.3	32275.9	26178.8	18855.9	24531.1	19971.6
QI0013_1277	WCP94_001277			hypothetical protein	Bil_Bt	Bil_mono	1.289	7.31547	1.42944E-18	5.66818E-18	1204.96	1832.01	3314.89	3078.18	4439.45	3114.58	2263.6	3775.53	4014.7	3401.63	4622.23	4042.48
QI0013_534	WCP94_000534			hypothetical protein	Bil_Bt	Bil_mono	1.29311	-0.189534	1.7775E-06	3.74698E-06	8.815	13.802	15.547	18.871	16.031	11.441	23.738	26.475	13.632	14.265	19.215	17.341
QI0013_2316	WCP94_002316			hypothetical protein	Bil_Bt	Bil_mono	1.29326	7.10113	1.26656E-71	2.05997E-70	1309.86	1805.33	3039.48	2595.31	2846.65	2641.67	2405.18	3938.17	3549.26	2774.94	3649.94	2788.12
QI0013_2745	WCP94_002745			Phage protein	Bil_Bt	Bil_mono	1.29398	2.52557	1.33045E-10	3.58701E-10	43.192	59.809	133.262	125.436	171.761	81.36	77.997	149.395	185.983	130.283	136.428	129.097
QI0013_1237	WCP94_001237			hypothetical protein	Bil_Bt	Bil_mono	1.29505	3.75566	2.5994E-06	5.42524E-06	215.077	238.318	182.124	251.982	235.885	167.806	451.872	235.439	312.568	262.469	323.777	234.11
QI0013_2480	WCP94_002480			D-glycero-beta-D-manno-heptose 1-phosphate adenylyltransferase (EC 2.7.7.70) / D-glycero-beta-D-manno-heptose-7-phosphate kinase (EC 2.7.1.167)	Bil_Bt	Bil_mono	1.29507	6.13941	1.04501E-63	1.45177E-62	715.748	933.027	1475.87	1332.07	1451.95	1351.35	1135.19	1804.09	1845.22	1540.58	1935.94	1544.35
QI0013_3560	WCP94_003560			hypothetical protein	Bil_Bt	Bil_mono	1.29643	6.02765	3.00659E-65	4.37432E-64	667.268	829.051	1466.99	1281	1225.23	1258.54	1321.7	1619.71	1758.56	1398.88	1590.06	1318.91
QI0013_347	WCP94_000347			hypothetical protein	Bil_Bt	Bil_mono	1.30199	5.8732	6.01928E-37	4.20299E-36	501.553	634.9	1309.3	1130.04	1376.38	1224.22	974.958	1644.29	1551.16	1170.65	1548.75	1290.97
QI0013_2327	WCP94_002327	RNA Processing	Queuosine and archaeosine	NADPH-dependent 7-cyano-7-deazaguanine reductase (EC 1.7.1.13)	Bil_Bt	Bil_mono	1.30792	7.30095	4.606E-70	7.28403E-69	1566.36	1965.43	3584.74	2808.44	2909.63	3403.15	2662.06	4000.57	4400.3	3273.25	4169.71	3473.11
QI0013_1608	WCP94_001608			hypothetical protein	Bil_Bt	Bil_mono	1.30847	7.70475	2.44177E-30	1.43038E-29	1732.08	2673.94	4032.28	4171.58	5599.41	3470.53	3778.6	5503.03	5734.32	4293.65	5416.78	4321.87
QI0013_1288	WCP94_001288	RNA Processing	5-methylaminomethyl-2-thiouridine	tRNA-5-carboxymethylaminomethyl-2-thiouridine(34) synthesis protein MnmG	Bil_Bt	Bil_mono	1.30847	5.89258	6.14562E-44	5.05939E-43	587.055	737.956	1250.44	1096.73	1411.88	1029.72	1211.49	1451.4	1541.42	1387.47	1442.11	1170.55
QI0013_3466	WCP94_003466			hypothetical protein	Bil_Bt	Bil_mono	1.30869	2.59181	7.56356E-23	3.51065E-22	47.599	69.931	119.936	120.996	138.554	136.024	114.452	145.613	154.824	116.97	181.584	130.061
QI0013_1311	WCP94_001311	Stress Response, Defense and Virulence	Antibiotic targets in protein synthesis	Translation elongation factor Tu	Bil_Bt	Bil_mono	1.30918	13.3528	1.85865E-23	8.83191E-23	79274.4	106121	225896	203881	257261	238514	163906	289757	300073	216766	271811	222524
QI0013_898	WCP94_000898	DNA Processing	DNA repair, bacterial RecFOR pathway	Single-stranded-DNA-specific exonuclease RecJ	Bil_Bt	Bil_mono	1.31214	6.56014	1.51462E-50	1.49261E-49	840.916	1094.97	2008.92	1804.95	2003.88	2058.16	1519.24	2304.28	2687.5	2052.2	2546.02	2071.34
QI0013_156	WCP94_000156			Aminotransferase class III	Bil_Bt	Bil_mono	1.31284	9.83601	1.93035E-15	6.66955E-15	6155.26	8820.51	18605.6	19073	24762.2	20276.5	13768.9	20810.3	24152.5	22647.4	25058.6	20702.8
QI0013_486	WCP94_000486	Cofactors, Vitamins, Prosthetic Groups	Biotin synthesis & utilization	Dethiobiotin synthase BioD (EC 6.3.3.3) / Adenosylmethionine-8-amino-7-oxononanoate aminotransferase (EC 2.6.1.62)	Bil_Bt	Bil_mono	1.3134	7.26143	8.24009E-62	1.0953E-60	1844.9	2070.33	3075.01	2665.24	2940.55	2758.63	2998.63	3741.49	4038.07	3184.81	3931.44	3356.53
QI0013_1276	WCP94_001276			Uncharacterized protein DVU1046	Bil_Bt	Bil_mono	1.31401	4.93959	7.5362E-18	2.88815E-17	242.402	336.773	567.473	579.448	843.92	655.968	417.112	886.915	801.383	634.3	885.823	697.512
QI0013_3712	WCP94_003712			hypothetical protein	Bil_Bt	Bil_mono	1.31691	2.77359	2.56805E-20	1.08269E-19	60.821	98.456	145.477	117.666	162.601	116.956	144.124	214.637	183.062	122.676	156.604	135.841
QI0013_1001	WCP94_001001			hypothetical protein	Bil_Bt	Bil_mono	1.31824	5.65589	4.55111E-64	6.41162E-63	520.063	624.779	1091.63	955.757	1043.16	906.406	941.046	1354.96	1284.35	1052.73	1247.07	1129.12
QI0013_3357	WCP94_003357			hypothetical protein	Bil_Bt	Bil_mono	1.31834	0.314667	7.68166E-07	1.66131E-06	5.289	12.882	35.536	25.531	20.611	29.239	14.412	23.638	42.844	21.872	37.47	31.793
QI0013_1875	WCP94_001875			Thymidylate kinase (EC 2.7.4.9)	Bil_Bt	Bil_mono	1.32058	6.55721	8.50295E-51	8.42086E-50	907.026	1234.84	2067.78	1750.56	1787.46	1864.93	1458.2	2183.25	2662.19	2183.44	2614.24	2067.49
QI0013_235	WCP94_000235			hypothetical protein	Bil_Bt	Bil_mono	1.32149	-0.210188	0.000190296	0.000338238	14.103	5.521	6.663	9.99	27.482	19.069	23.738	26.475	15.58	13.314	15.372	19.268
QI0013_2388	WCP94_002388			UDP-glucose 4-epimerase (EC 5.1.3.2)	Bil_Bt	Bil_mono	1.32523	7.39294	4.53321E-42	3.59868E-41	1429.73	1941.51	3692.46	3117.03	3254.3	3993.02	2667.99	4474.29	4940.72	3462.5	4505.98	3570.41
QI0013_1531	WCP94_001531			heterodisulfide reductase iron-sulfur binding subunit putative	Bil_Bt	Bil_mono	1.32844	9.61118	9.82184E-16	3.43807E-15	5298.48	6972.86	17482.8	16699.7	18629.2	18135.7	10988.2	18727.3	22666.6	17732.8	21979.4	17776.9
QI0013_157	WCP94_000157			Hydrolase alpha/beta fold family	Bil_Bt	Bil_mono	1.32939	8.07869	1.14431E-36	7.86662E-36	2394.94	3178.18	5190.54	5447.04	6619.67	4946.46	5012.13	6305.79	6475.33	6782.35	7101	5766.03
QI0013_1851	WCP94_001851	RNA Processing	Queuosine and archaeosine	7-carboxy-7-deazaguanine synthase (EC 4.3.99.3)	Bil_Bt	Bil_mono	1.32949	5.40621	2.53707E-50	2.48186E-49	437.206	639.501	826.223	724.865	791.246	822.503	778.271	1163.96	1152.9	897.719	1077.98	861.292
QI0013_3942	WCP94_003942			hypothetical protein	Bil_Bt	Bil_mono	1.33288	-0.633158	3.86112E-05	7.30418E-05	9.696	5.521	15.547	11.101	6.87	10.17	17.804	17.02	13.632	14.265	6.725	12.524
QI0013_3275	WCP94_003275			hypothetical protein	Bil_Bt	Bil_mono	1.33351	2.11211	3.8696E-05	7.31676E-05	66.11	76.372	78.847	63.273	52.673	75.004	159.384	140.885	72.056	84.637	62.45	68.402
QI0013_1212	WCP94_001212			hypothetical protein	Bil_Bt	Bil_mono	1.33534	1.38548	4.89845E-07	1.07626E-06	36.14	37.726	63.299	33.302	41.223	44.494	81.388	89.826	49.66	42.794	59.567	37.573
QI0013_1230	WCP94_001230			hypothetical protein	Bil_Bt	Bil_mono	1.33572	3.82579	1.12405E-25	5.7584E-25	141.916	176.668	324.27	309.705	261.077	222.47	333.181	374.433	370.019	282.439	352.6	262.049
QI0013_159	WCP94_000159			hypothetical protein	Bil_Bt	Bil_mono	1.33617	6.1934	1.35674E-29	7.77699E-29	657.572	788.564	1380.37	1456.39	1954.64	1286.51	1403.09	1790.85	1746.88	1695.59	1885.98	1634.91
QI0013_1530	WCP94_001530			Heterodisulfide reductase subunit D-like protein / Coenzyme F420-reducing hydrogenase beta subunit-like protein	Bil_Bt	Bil_mono	1.33967	10.0686	3.88581E-15	1.32091E-14	7147.79	9479.34	24179.2	22621.8	25755	24579.7	14876.2	25321.5	31522.7	24441.9	31303.6	23933.1
QI0013_2508	WCP94_002508	Protein Synthesis	Ribosome LSU, bacterial	LSU ribosomal protein L32p @ LSU ribosomal protein L32p zinc-dependent	Bil_Bt	Bil_mono	1.3429	9.33017	4.25403E-40	3.22968E-39	5227.96	7305.95	13644.9	11640	14587.1	13966	10421	16083.6	18357.8	13917.5	17002.6	14563
QI0013_2694	WCP94_002694	Clustering-based subsystems	Cell division related cluster	Chromosome (plasmid) partitioning protein ParA	Bil_Bt	Bil_mono	1.34368	3.82162	3.25432E-22	1.46628E-21	116.353	171.147	250.976	306.375	352.683	249.166	283.162	404.69	428.443	296.704	318.012	258.195
QI0013_2848	WCP94_002848	Protein Synthesis	Ribosomal proteins, single-copy	SSU ribosomal protein S16p	Bil_Bt	Bil_mono	1.34368	6.35975	2.81623E-55	3.1651E-54	744.837	989.156	1672.43	1570.73	1733.64	1641.19	1801.55	2091.53	2145.14	1786.88	1871.57	1694.64
QI0013_1804	WCP94_001804	DNA Processing	DNA processing cluster	Recombination protein RecR	Bil_Bt	Bil_mono	1.34395	5.50122	6.22705E-32	3.78643E-31	432.799	466.514	930.611	905.804	1055.76	837.758	730.794	1005.11	1258.06	1017.54	1295.11	1049.16
QI0013_3488	WCP94_003488			Iron(III) ABC transporter permease protein	Bil_Bt	Bil_mono	1.34591	2.86574	2.80155E-13	8.78447E-13	108.42	88.334	145.477	126.546	159.165	81.36	144.972	207.073	197.668	173.077	155.644	143.549
QI0013_1813	WCP94_001813	Cell Envelope, Capsule and Slime layer	Tol-Pal Cell Envelope Complex	TolA protein	Bil_Bt	Bil_mono	1.34694	7.10899	1.11185E-65	1.62949E-64	1249.03	1979.23	2804.05	2429.91	2870.7	2522.17	2438.24	3383.14	3748.87	3010.78	3771.95	2990.44
QI0013_1061	WCP94_001061	Membrane Transport	Potassium-transporting ATPase	Potassium-transporting ATPase B chain (EC 3.6.3.12) (TC 3.A.3.7.1)	Bil_Bt	Bil_mono	1.34789	3.91237	4.30744E-28	2.3576E-27	139.271	156.425	307.612	235.331	364.134	343.239	256.032	365.923	395.336	344.253	434.265	323.707
QI0013_2746	WCP94_002746			hypothetical protein	Bil_Bt	Bil_mono	1.34969	2.72206	4.49269E-13	1.39127E-12	52.888	62.57	116.604	144.307	193.517	113.142	93.257	187.217	199.615	156.911	170.055	131.988
QI0013_1934	WCP94_001934			hypothetical protein	Bil_Bt	Bil_mono	1.353	4.36397	3.17275E-44	2.6282E-43	178.937	256.721	485.295	398.509	398.486	371.207	416.265	541.793	538.475	407.017	535.145	448.951
QI0013_2980	WCP94_002980			Tryptophan-specific transport protein	Bil_Bt	Bil_mono	1.35356	5.888	2.4082E-42	1.92704E-41	506.842	707.592	1183.81	1128.92	1151.94	1342.45	1030.06	1406.02	1836.46	1365.6	1497.83	1195.6
QI0013_1814	WCP94_001814	Cell Envelope, Capsule and Slime layer	Tol-Pal Cell Envelope Complex	Tol biopolymer transport system TolR protein	Bil_Bt	Bil_mono	1.35407	5.81372	2.11985E-58	2.62586E-57	559.729	630.299	1197.13	1021.25	1185.15	1081.84	1146.21	1528.93	1379.78	1281.91	1395.99	1118.52
QI0013_1677	WCP94_001677			Auxin efflux carrier family protein	Bil_Bt	Bil_mono	1.35733	4.95893	5.6512E-42	4.45966E-41	297.053	383.701	697.403	521.725	636.661	594.948	522.238	695.916	842.279	714.181	853.157	737.975
QI0013_2025	WCP94_002025			Permease of the drug/metabolite transporter (DMT) superfamily	Bil_Bt	Bil_mono	1.35778	1.46752	6.49018E-11	1.77858E-10	27.325	32.205	61.078	37.742	50.383	71.19	44.933	48.222	85.689	83.686	73.979	52.988
QI0013_3941	WCP94_003941			hypothetical protein	Bil_Bt	Bil_mono	1.35995	2.33966	1.80848E-16	6.54818E-16	48.48	57.049	97.725	102.125	103.057	102.972	70.367	130.484	186.957	92.244	129.703	115.61
QI0013_4472	WCP94_004472	DNA Processing	Replication-associated recombination protein RarA	DNA translocase FtsK	Bil_Bt	Bil_mono	1.3605	9.21263	3.64057E-58	4.48182E-57	5271.15	7111.8	12234.5	11486.8	12571.8	11185.8	9645.3	14830.8	16394.7	12769.7	16481.9	13451.2
QI0013_258	WCP94_000258			Quad-[4Fe-4S] ferredoxin HycB/HydN/HyfA family	Bil_Bt	Bil_mono	1.36348	0.988369	3.91849E-12	1.15619E-11	14.103	30.365	45.531	32.192	37.787	38.138	25.434	54.841	64.266	37.088	49.96	50.098
QI0013_2184	WCP94_002184			hypothetical protein	Bil_Bt	Bil_mono	1.36424	5.84265	6.64787E-63	9.14025E-62	565.018	649.623	1200.47	1040.12	1119.88	1183.54	1186.9	1528.93	1485.92	1276.21	1468.05	1093.47
QI0013_4374	WCP94_004374			Spermidine N1-acetyltransferase (EC 2.3.1.57)	Bil_Bt	Bil_mono	1.36675	6.78066	5.82266E-92	1.4034E-90	1108.88	1324.09	2288.77	1894.86	2117.24	2218.34	1943.13	3062.6	2831.62	2421.18	2858.27	2355.55
QI0013_1811	WCP94_001811	Cell Envelope, Capsule and Slime layer	Tol-Pal Cell Envelope Complex	Tol-Pal system beta propeller repeat protein TolB	Bil_Bt	Bil_mono	1.37096	9.69004	1.1185E-26	5.88059E-26	6152.61	8745.98	16833.2	15469.7	18518.1	18913.8	11895.3	21768.2	23391	17588.3	23337.9	19176.8
QI0013_2550	WCP94_002550			hypothetical protein	Bil_Bt	Bil_mono	1.37244	8.45272	5.91734E-60	7.56399E-59	3051.63	3838.85	7028.44	6749.13	7321.6	7372.02	5946.39	9091.35	9778.23	7367.19	9515.39	7770.9
QI0013_2257	WCP94_002257			hypothetical protein	Bil_Bt	Bil_mono	1.37253	0.278488	1.91282E-07	4.32872E-07	22.037	6.441	18.879	17.761	32.062	17.798	25.434	34.039	32.133	23.774	27.862	24.085
QI0013_934	WCP94_000934			FIG069887: hypothetical protein	Bil_Bt	Bil_mono	2.04356	7.24515	1.7386E-75	3.03761E-74	765.992	1327.77	2273.22	1918.17	2311.9	2208.17	2645.95	4236.01	4908.59	3729.72	4734.64	3721.67
QI0013_2072	WCP94_002072			Branched-chain amino acid ABC transporter permease protein LivM (TC 3.A.1.4.1)	Bil_Bt	Bil_mono	1.37667	6.9765	8.65443E-44	7.08106E-43	1045.42	1391.26	2728.53	2344.43	2872.99	2354.37	2039.78	3063.54	3699.21	2830.1	3361.71	2809.32
QI0013_2553	WCP94_002553			hypothetical protein	Bil_Bt	Bil_mono	1.37811	5.04852	1.71967E-35	1.15637E-34	274.135	343.214	636.325	667.143	778.65	652.154	569.714	860.44	893.887	749.367	853.157	745.682
QI0013_188	WCP94_000188			hypothetical protein	Bil_Bt	Bil_mono	1.38133	0.983306	2.83246E-07	6.30644E-07	22.037	35.886	34.426	35.522	26.337	34.324	57.65	47.277	25.317	51.353	50.92	39.5
QI0013_4238	WCP94_004238	RNA Processing	Ribonuclease H	Ribonuclease HII (EC 3.1.26.4)	Bil_Bt	Bil_mono	1.38157	4.66549	8.94484E-37	6.18106E-36	279.424	309.169	531.936	477.323	485.511	402.988	543.433	724.282	680.64	544.908	640.829	445.097
QI0013_1662	WCP94_001662	Cell Envelope, Capsule and Slime layer	KDO2-Lipid A biosynthesis	Lipid A export permease/ATP-binding protein MsbA	Bil_Bt	Bil_mono	1.38374	7.68195	2.82714E-58	3.49117E-57	1700.34	2684.98	4437.61	3635.43	4121.12	3891.32	3351.31	5154.13	5643.76	4417.27	5823.18	4679.3
QI0013_489	WCP94_000489			L-aspartate oxidase-like protein	Bil_Bt	Bil_mono	1.38436	1.95899	2.7051E-20	1.13928E-19	40.547	53.368	75.515	74.374	67.559	69.919	65.28	96.445	89.583	96.048	98.959	103.085
QI0013_620	WCP94_000620			hypothetical protein	Bil_Bt	Bil_mono	1.38767	2.07491	2.43159E-13	7.66048E-13	50.243	66.25	68.852	63.273	103.057	52.122	89.866	86.989	129.507	85.588	116.252	88.634
QI0013_3855	WCP94_003855			hypothetical protein	Bil_Bt	Bil_mono	1.38781	0.0249759	0.000222799	0.000393214	8.815	3.681	19.989	31.082	18.321	17.798	10.173	30.257	42.844	31.382	14.411	12.524
QI0013_2109	WCP94_002109	Protein Synthesis	Ribosomal proteins, single-copy	LSU ribosomal protein L34p	Bil_Bt	Bil_mono	1.38783	7.46923	1.75262E-30	1.03273E-29	1950.68	2573.65	3502.56	3010.47	2886.73	3104.41	4178.75	5490.74	4557.07	3270.4	4045.77	3340.16
QI0013_1476	WCP94_001476	RNA Processing	RNA processing and degradation, bacterial	Ribonuclease E (EC 3.1.26.12)	Bil_Bt	Bil_mono	1.38823	7.13681	1.51747E-39	1.13484E-38	1177.63	1679.27	2988.39	2482.08	2994.37	2749.73	1994.85	3585.48	3871.56	3084.01	4089.97	3382.55
QI0013_2253	WCP94_002253	Protein Fate (folding, modification, targeting, degradation)	Signal peptidase	Lipoprotein signal peptidase (EC 3.4.23.36)	Bil_Bt	Bil_mono	1.39037	4.92262	4.35354E-28	2.37958E-27	297.935	286.165	688.519	515.065	557.651	692.835	496.805	679.842	901.677	768.387	788.786	657.048
QI0013_3566	WCP94_003566			hypothetical protein	Bil_Bt	Bil_mono	1.39236	5.38906	7.63406E-43	6.15804E-42	367.57	452.711	828.444	840.311	936.67	756.397	728.251	1187.6	1113.95	834.004	1117.37	966.304
QI0013_3316	WCP94_003316			hypothetical protein	Bil_Bt	Bil_mono	1.39244	0.16576	5.48442E-08	1.28173E-07	18.511	10.122	14.437	11.101	21.756	29.239	21.195	35.93	29.212	19.97	26.901	22.159
QI0013_2361	WCP94_002361			23S rRNA (uridine(2552)-2-O)-methyltransferase (EC 2.1.1.166)	Bil_Bt	Bil_mono	1.39245	7.65017	4.30366E-92	1.04357E-90	2104.05	2516.6	4303.24	3381.22	3771.87	3515.02	3709.93	5389.57	5586.31	4378.28	5131.43	4199.52
QI0013_533	WCP94_000533			TRAP-type uncharacterized transport system fused permease component	Bil_Bt	Bil_mono	1.39354	4.84185	2.54781E-39	1.89829E-38	304.986	416.826	498.621	513.955	546.2	480.535	556.15	731.846	709.852	600.064	866.608	592.499
QI0013_2744	WCP94_002744			hypothetical protein	Bil_Bt	Bil_mono	1.39464	2.01238	1.2493E-17	4.71553E-17	31.733	36.806	73.294	89.914	99.621	76.275	73.758	129.539	107.111	85.588	95.115	84.78
QI0013_2170	WCP94_002170			Predicted endonuclease containing a URI domain	Bil_Bt	Bil_mono	1.39748	3.48903	2.37771E-19	9.69747E-19	125.168	170.227	206.556	172.058	196.953	205.944	276.379	352.686	237.591	234.891	253.641	220.622
QI0013_1693	WCP94_001693	Protein Synthesis	Universal GTPases	Translation elongation factor LepA	Bil_Bt	Bil_mono	1.39778	7.68532	3.80754E-40	2.90171E-39	1612.2	2235.03	4181.09	4107.2	4899.77	3610.37	3539.52	5662.83	5732.37	4430.59	5416.78	4433.63
QI0013_1841	WCP94_001841			Uncharacterized metal-dependent hydrolase YcfH	Bil_Bt	Bil_mono	1.39788	5.99614	3.00452E-21	1.30664E-20	414.288	694.71	1337.06	1322.08	1498.9	1214.05	885.092	1717.1	1838.41	1473.06	1803.35	1404.66
QI0013_2210	WCP94_002210			L-lysine permease	Bil_Bt	Bil_mono	1.39813	3.37606	1.0977E-33	6.99344E-33	87.265	135.261	175.461	206.47	196.953	225.012	200.078	262.86	285.304	237.743	288.229	201.353
QI0013_3512	WCP94_003512	Membrane Transport	Tricarboxylate transport system	Tripartite tricarboxylate transporter TctC family	Bil_Bt	Bil_mono	1.39855	3.52019	1.50757E-19	6.20553E-19	89.909	122.379	245.424	183.159	257.642	259.336	156.841	281.77	337.885	254.861	376.619	242.78
QI0013_1325	WCP94_001325	RNA Processing	RNA polymerase, bacterial	DNA-directed RNA polymerase beta subunit (EC 2.7.7.6)	Bil_Bt	Bil_mono	1.39931	11.022	2.79198E-11	7.82812E-11	11705.8	17353	40352.8	43809.4	65449	36693.5	32195.6	54697.5	60595.4	45295.8	57909	45556
QI0013_1529	WCP94_001529			Heterodisulfide reductase subunit A-like protein	Bil_Bt	Bil_mono	1.40092	10.9623	1.4457E-14	4.80818E-14	12039.9	16973.9	42690.4	42602.8	47197.7	44153.3	26941.9	52149.3	59811.6	43862.7	57096.2	45532.9
QI0013_2521	WCP94_002521			hypothetical protein	Bil_Bt	Bil_mono	1.40312	5.40526	5.74212E-31	3.40864E-30	319.971	447.191	886.19	830.321	917.204	859.369	718.078	1001.33	1359.33	943.366	1030.9	968.231
QI0013_1038	WCP94_001038			hypothetical protein	Bil_Bt	Bil_mono	1.40373	-0.42734	1.5667E-06	3.32011E-06	11.459	7.361	12.216	16.651	6.87	11.441	14.412	23.638	22.396	15.216	13.451	10.598
QI0013_3936	WCP94_003936	Membrane Transport	NhaA, NhaD and Sodium-dependent phosphate transporters	Sodium-dependent phosphate transporter	Bil_Bt	Bil_mono	1.40601	7.42601	1.19458E-44	9.97808E-44	1311.62	2013.28	3761.31	3285.76	2946.28	3826.48	2983.37	4698.38	5065.36	3643.18	4454.1	3634
QI0013_3528	WCP94_003528			hypothetical protein	Bil_Bt	Bil_mono	1.40709	5.7892	1.59481E-56	1.86574E-55	648.757	655.143	1071.65	882.493	1050.03	1004.29	1156.38	1437.22	1466.44	1195.37	1437.3	1113.71
QI0013_4335	WCP94_004335	Cofactors, Vitamins, Prosthetic Groups	Pyridoxin (Vitamin B6) Biosynthesis	Pyridoxal 5-phosphate synthase (glutamine hydrolyzing) glutaminase subunit (EC 4.3.3.6)	Bil_Bt	Bil_mono	1.40802	5.12355	2.87514E-17	1.0681E-16	415.169	472.955	719.613	584.999	514.138	603.847	623.125	698.753	698.167	1058.43	957.88	833.353
QI0013_2743	WCP94_002743			hypothetical protein	Bil_Bt	Bil_mono	1.40939	-0.320803	4.76373E-06	9.71937E-06	6.17	7.361	11.105	27.751	9.161	12.713	13.565	12.292	28.238	17.118	22.098	15.415
QI0013_4040	WCP94_004040	Protein Synthesis	Ribosomal proteins, single-copy	LSU ribosomal protein L35p	Bil_Bt	Bil_mono	1.41327	10.0903	2.05442E-11	5.79262E-11	16333.5	16259	17310.7	15951.5	18131.1	14800	31578.5	31702.9	25208	18917.7	25133.5	19487
QI0013_4138	WCP94_004138			Membrane-bound lytic murein transglycosylase A	Bil_Bt	Bil_mono	1.4137	5.71038	3.22172E-66	4.73901E-65	535.93	647.782	1099.41	854.742	1019.12	908.948	1084.32	1332.26	1366.15	1193.47	1356.6	1060.72
QI0013_2323	WCP94_002323	Metabolite damage and its repair or mitigation	Metabolite repair	Deoxyuridine 5-triphosphate nucleotidohydrolase (EC 3.6.1.23)	Bil_Bt	Bil_mono	1.41615	5.81103	2.31028E-35	1.53801E-34	378.148	680.907	1208.24	1066.76	1118.74	1145.4	938.503	1492.06	1527.79	1229.61	1628.49	1199.45
QI0013_1842	WCP94_001842			hypothetical protein	Bil_Bt	Bil_mono	1.41648	0.687866	3.5531E-11	9.89281E-11	7.052	12.882	34.426	39.962	32.062	35.595	31.368	36.876	51.608	35.186	41.313	31.793
QI0013_3258	WCP94_003258			ABC transporter ATP-binding protein / ABC transporter ATP-binding protein	Bil_Bt	Bil_mono	1.41952	7.32863	4.61537E-50	4.47121E-49	1762.93	2143.02	3431.49	2505.39	2404.66	3053.56	3223.3	3899.4	4287.35	3581.37	4454.1	3301.62
QI0013_1681	WCP94_001681	Amino Acids and Derivatives	Chorismate Synthesis	Chorismate mutase I (EC 5.4.99.5) / EPT-like Enolpyruvate transferase (EPSP synthase-like (EC 2.5.1.19))	Bil_Bt	Bil_mono	1.4207	8.73303	1.72351E-56	2.01043E-55	3496.77	4757.15	9089.56	7471.77	8496.45	8677.59	6795.03	11424	11736.4	9493.57	11717.5	9544.54
QI0013_2041	WCP94_002041			hypothetical protein	Bil_Bt	Bil_mono	1.42236	4.32277	2.92311E-17	1.08491E-16	131.338	210.713	375.354	432.921	523.299	330.527	366.245	661.877	561.844	383.242	543.792	363.207
QI0013_831	WCP94_000831	Membrane Transport	Lipoprotein transporter to outer membrane Lol	Lipoprotein-releasing system ATP-binding protein LolD	Bil_Bt	Bil_mono	1.4225	7.13789	1.05201E-79	2.01392E-78	1383.02	1938.75	2808.49	2312.24	2530.61	2508.19	2513.7	3597.77	3807.3	2993.67	4007.34	3124.35
QI0013_1060	WCP94_001060	Membrane Transport	Potassium-transporting ATPase	Potassium-transporting ATPase C chain (EC 3.6.3.12) (TC 3.A.3.7.1)	Bil_Bt	Bil_mono	1.4256	1.7664	1.77109E-12	5.33996E-12	28.207	32.205	72.183	47.732	79.01	80.089	83.083	63.351	82.767	65.617	118.174	70.329
QI0013_3148	WCP94_003148			Permease of the drug/metabolite transporter (DMT) superfamily	Bil_Bt	Bil_mono	1.42798	5.5135	1.45551E-22	6.66303E-22	582.647	679.987	858.427	717.095	625.21	751.312	1079.24	1170.58	1193.8	952.876	1151.95	896.938
QI0013_2369	WCP94_002369	RNA Processing	RNA processing and degradation, bacterial	Exoribonuclease II (EC 3.1.13.1)	Bil_Bt	Bil_mono	1.42808	7.87617	9.31921E-43	7.50225E-42	1795.54	2570.89	4993.98	4242.63	4499	5133.33	3666.69	6041.04	6725.58	5256.98	6653.28	5269.87
QI0013_2006	WCP94_002006			Branched-chain amino acid ABC transporter permease protein LivH (TC 3.A.1.4.1)	Bil_Bt	Bil_mono	1.42839	7.36331	1.14763E-17	4.33994E-17	1033.08	1521.92	3688.02	2875.04	3546.29	4003.19	2305.14	3939.11	5187.08	3916.11	4791.32	3521.28
QI0013_561	WCP94_000561			hypothetical protein	Bil_Bt	Bil_mono	1.43071	3.31086	2.18764E-22	9.96546E-22	90.791	87.414	210.998	173.168	251.916	166.535	179.731	267.587	221.037	232.989	284.386	230.256
QI0013_4166	WCP94_004166			hypothetical protein	Bil_Bt	Bil_mono	1.43112	6.1374	5.39028E-61	7.07099E-60	578.24	863.096	1453.66	1378.69	1322.56	1256	1249.64	1879.73	2123.71	1459.74	1905.19	1464.39
QI0013_2630	WCP94_002630			hypothetical protein	Bil_Bt	Bil_mono	1.43333	8.4052	6.52198E-79	1.23087E-77	3288.74	4057.84	6622	5960.99	5904	6732.57	7326.6	9437.42	9238.78	6793.76	8518.12	6797.85
QI0013_3563	WCP94_003563	Cofactors, Vitamins, Prosthetic Groups	Metal chelatases	Precorrin-2 oxidase (EC 1.3.1.76) @ Sirohydrochlorin ferrochelatase activity of CysG (EC 4.99.1.4)	Bil_Bt	Bil_mono	1.43564	5.18429	5.40328E-55	6.00515E-54	409.881	423.267	705.176	642.721	683.609	587.32	724.012	1002.27	956.206	771.24	986.703	741.829
QI0013_1954	WCP94_001954			hypothetical protein	Bil_Bt	Bil_mono	1.44215	4.1982	9.87384E-38	7.05451E-37	176.293	270.523	373.133	303.045	342.377	272.049	368.788	446.294	479.077	418.428	459.244	434.5
QI0013_1815	WCP94_001815	Cell Envelope, Capsule and Slime layer	Tol-Pal Cell Envelope Complex	Tol-Pal system protein TolQ	Bil_Bt	Bil_mono	1.44457	7.14024	8.81641E-57	1.03748E-55	1069.21	1772.2	2913.99	2384.4	2799.71	2768.8	2316.16	3845.5	3934.86	3051.68	3863.23	3212.99
QI0013_1826	WCP94_001826			ABC transporter substrate-binding protein (cluster 3 basic aa/glutamine/opines)	Bil_Bt	Bil_mono	1.44459	8.56079	7.29934E-37	5.07907E-36	2729.01	3883.01	7423.79	6975.58	8814.78	7410.15	6731.45	10903.9	10981.8	7612.55	10014	7946.24
QI0013_531	WCP94_000531			no significant homology.	Bil_Bt	Bil_mono	1.44611	5.04114	1.51035E-51	1.53764E-50	368.452	386.461	629.662	542.817	590.858	592.405	638.385	783.851	835.463	808.328	893.509	717.743
QI0013_2386	WCP94_002386			Glycosyltransferases involved in cell wall biogenesis	Bil_Bt	Bil_mono	1.44678	7.13204	2.63314E-35	1.74713E-34	980.187	1476.83	3107.22	2468.76	2897.04	2922.62	2194.93	3700.84	3892.99	3069.74	4027.52	3252.49
QI0013_6	WCP94_000006			hypothetical protein	Bil_Bt	Bil_mono	1.45275	2.66743	3.53756E-21	1.53679E-20	63.465	80.973	138.814	101.015	130.538	90.259	151.754	172.088	178.193	154.058	136.428	113.683
QI0013_158	WCP94_000158			Permease of the drug/metabolite transporter (DMT) superfamily	Bil_Bt	Bil_mono	1.45282	5.51313	6.36745E-27	3.38329E-26	329.667	460.073	913.953	872.503	996.214	916.576	674.84	1099.66	1206.46	1133.56	1355.64	1082.88
QI0013_1474	WCP94_001474	RNA Processing	Queuosine and archaeosine	Epoxyqueuosine reductase (EC 1.17.99.6) QueH	Bil_Bt	Bil_mono	1.45365	5.61718	3.77087E-64	5.35009E-63	461.005	632.14	956.153	819.22	980.183	808.519	1002.09	1265.13	1221.06	1143.07	1310.48	1038.56
QI0013_3527	WCP94_003527			Multi-sensor signal transduction histidine kinase	Bil_Bt	Bil_mono	1.4538	7.30877	7.03688E-79	1.32181E-77	1653.63	2091.49	2942.86	2617.51	2885.59	2654.38	3152.93	4462.94	4073.13	3188.61	4242.73	3504.9
QI0013_2347	WCP94_002347			hypothetical protein	Bil_Bt	Bil_mono	1.45575	0.827822	9.12994E-09	2.23418E-08	22.037	25.764	22.21	34.412	30.917	26.696	43.237	72.806	37.976	29.48	36.509	32.756
QI0013_4004	WCP94_004004			Monofunctional biosynthetic peptidoglycan transglycosylase	Bil_Bt	Bil_mono	1.45628	5.67062	1.3124E-45	1.12923E-44	565.9	624.779	1099.41	858.072	768.345	853.013	1107.21	1313.35	1297.01	1130.71	1279.74	1100.22
QI0013_161	WCP94_000161			FIG110192: hypothetical protein	Bil_Bt	Bil_mono	1.4577	6.81725	2.30641E-53	2.45424E-52	937.877	1351.69	2195.49	2100.22	2409.24	1819.17	2122.86	2654.12	2874.46	2791.11	3064.83	2528.96
QI0013_2193	WCP94_002193			hypothetical protein	Bil_Bt	Bil_mono	1.45852	6.22787	2.62552E-75	4.54749E-74	749.244	829.971	1525.85	1154.46	1335.16	1538.22	1443.79	1884.46	2211.35	1602.39	1963.8	1619.5
QI0013_4475	WCP94_004475			Amidohydrolase family protein	Bil_Bt	Bil_mono	1.45866	4.85948	5.30078E-51	5.28888E-50	265.321	395.662	563.031	500.634	575.972	442.397	569.714	809.381	828.647	622.888	734.023	598.28
QI0013_1920	WCP94_001920			hypothetical protein	Bil_Bt	Bil_mono	1.46033	4.7107	1.57941E-50	1.55264E-49	250.336	254.88	551.926	460.672	499.252	500.875	456.111	666.604	736.142	559.173	712.886	630.073
QI0013_634	WCP94_000634			Protein of unknown function DUF134	Bil_Bt	Bil_mono	1.46199	6.65021	7.37104E-38	5.30423E-37	826.813	1101.41	2158.84	1752.78	1546.99	2307.33	1542.13	2944.41	2780.98	2221.47	2769.88	2237.05
QI0013_1849	WCP94_001849			hypothetical protein	Bil_Bt	Bil_mono	1.46557	1.64464	6.88087E-11	1.88318E-10	40.547	49.688	46.642	51.062	54.964	40.68	67.823	113.465	73.03	79.882	57.646	56.841
QI0013_2835	WCP94_002835			hypothetical protein	Bil_Bt	Bil_mono	1.46718	7.87501	3.01488E-48	2.81178E-47	1842.26	2335.33	4615.3	4463.53	4989.09	4502.79	3868.46	6771.94	6497.72	5038.26	6341.03	5299.74
QI0013_4189	WCP94_004189			Response regulator c-di-GMP phosphodiesterase RpfG family	Bil_Bt	Bil_mono	1.47	5.50565	3.41998E-62	4.60719E-61	390.488	568.65	852.875	773.708	948.121	774.195	864.745	1282.15	1190.88	925.298	1195.19	1058.79
QI0013_172	WCP94_000172			hypothetical protein	Bil_Bt	Bil_mono	1.47304	4.85113	5.3279E-48	4.94593E-47	266.202	348.735	595.236	478.433	491.237	549.183	669.754	780.069	757.565	622.888	658.122	618.512
QI0013_1280	WCP94_001280	Amino Acids and Derivatives	Aspartate to Homoserine module	Aspartate-semialdehyde dehydrogenase (EC 1.2.1.11)	Bil_Bt	Bil_mono	1.47627	9.74389	4.23003E-49	4.02003E-48	6653.29	9331.19	17143	14758.2	16120.4	18393.8	13874.1	24584.9	24911	17790.8	23498.3	19313.6
QI0013_3539	WCP94_003539	Carbohydrates	Ethanolamine utilization	Ethanolamine utilization protein EutP	Bil_Bt	Bil_mono	1.47775	7.31156	2.25046E-75	3.91482E-74	1319.55	1768.52	3010.6	2906.12	2992.08	3133.65	2645.95	4172.66	4550.26	3643.18	4248.49	3611.84
QI0013_243	WCP94_000243			Uncharacterized UPF0721 integral membrane protein	Bil_Bt	Bil_mono	1.47846	6.72956	1.4469E-22	6.63883E-22	652.283	1037.92	1998.92	2181.26	2256.94	2253.94	1530.26	2750.57	3077	2456.36	3127.28	2426.84
QI0013_830	WCP94_000830	Membrane Transport	Lipoprotein transporter to outer membrane Lol	Lipoprotein releasing system transmembrane protein LolC/LolE	Bil_Bt	Bil_mono	1.48238	7.73385	2.94698E-91	6.97683E-90	1805.24	2458.63	4424.29	3693.15	3687.14	4099.8	3831.16	5392.4	5899.85	4909.88	5831.83	4715.91
QI0013_2183	WCP94_002183			hypothetical protein	Bil_Bt	Bil_mono	1.4859	5.57205	1.39356E-17	5.25507E-17	527.115	587.973	873.975	801.459	760.329	816.146	1402.24	1577.16	1030.21	833.053	1046.27	849.731
QI0013_2581	WCP94_002581			ABC transporter ATP-binding protein (cluster 3 basic aa/glutamine/opines)	Bil_Bt	Bil_mono	1.48963	7.95501	4.48868E-39	3.31351E-38	1782.32	2452.19	4739.67	4371.39	5771.17	4800.26	4272.86	6635.79	7267.95	5243.67	6856	5588.76
QI0013_3562	WCP94_003562			Acetyltransferase	Bil_Bt	Bil_mono	1.49344	4.30288	1.64576E-18	6.51357E-18	234.469	288.926	302.06	291.944	387.035	266.964	508.674	598.526	440.127	386.095	490.95	393.073
QI0013_2586	WCP94_002586			Membrane protein involved in the export of O-antigen teichoic acid lipoteichoic acids	Bil_Bt	Bil_mono	1.49445	6.58182	8.24807E-69	1.25956E-67	951.981	1199.87	1756.83	1532.98	1450.81	1946.29	1947.37	2388.43	2721.59	2039.84	2589.26	2076.16
QI0013_4039	WCP94_004039	Protein Synthesis	Ribosomal proteins, single-copy	LSU ribosomal protein L20p	Bil_Bt	Bil_mono	1.49822	10.5444	2.28408E-12	6.83516E-12	20586.6	21933.5	22570.1	21478.4	24006.5	19445.1	45536.5	43221.5	34382.5	25702	35438.7	26853.2
QI0013_1825	WCP94_001825			Transcriptional regulator YafY family	Bil_Bt	Bil_mono	1.5002	3.2941	3.03957E-29	1.7177E-28	101.368	113.178	159.914	188.709	190.082	153.822	212.795	296.899	257.066	207.312	280.543	168.597
QI0013_2313	WCP94_002313	Protein Synthesis	Ribosomal proteins, single-copy	LSU ribosomal protein L13p (L13Ae)	Bil_Bt	Bil_mono	1.50218	11.0698	1.25858E-92	3.1277E-91	20343.3	24712.3	40034	35003.3	39191.3	40009	41577.3	62658	60620.7	45141.8	53223.4	46779.5
QI0013_3549	WCP94_003549	Protein Synthesis	Ribosomal proteins, single-copy	SSU ribosomal protein S20p	Bil_Bt	Bil_mono	1.50681	10.1154	4.72835E-21	2.0452E-20	12128.9	15418	16827.6	17851.9	20018.2	17120	28052.5	38992.1	27965.6	19305.7	24788.6	20193.2
QI0013_2215	WCP94_002215			RND efflux system inner membrane transporter	Bil_Bt	Bil_mono	1.51527	7.89443	2.05498E-54	2.24644E-53	1883.69	2525.8	4717.46	3976.21	5048.63	4206.59	3936.29	5764.94	6965.11	5705.84	6887.71	5244.82
QI0013_2254	WCP94_002254			hypothetical protein	Bil_Bt	Bil_mono	1.51694	3.93623	2.22417E-56	2.58689E-55	138.39	176.668	279.85	263.083	261.077	300.016	266.206	427.383	415.784	344.253	448.676	329.488
QI0013_2748	WCP94_002748			IncP-type DNA transfer protein TraL	Bil_Bt	Bil_mono	1.5187	3.69564	3.5081E-18	1.35875E-17	104.013	93.855	233.208	256.423	303.445	246.624	194.992	412.255	381.703	288.145	292.072	325.634
QI0013_2367	WCP94_002367	Protein Synthesis	Universal GTPases	GTP-binding and nucleic acid-binding protein YchF	Bil_Bt	Bil_mono	1.52468	7.89378	1.92834E-59	2.4493E-58	1788.49	2686.82	4268.82	4025.06	5033.74	4394.73	4103.3	6802.2	6753.81	4827.14	6729.18	5423.06
QI0013_1256	WCP94_001256	Protein Synthesis	Ribosomal proteins, single-copy	LSU ribosomal protein L29p (L35e)	Bil_Bt	Bil_mono	1.52791	6.60478	2.63541E-18	1.02871E-17	1068.33	1295.57	1476.98	1426.42	2033.65	1353.89	2598.47	3399.21	2376.88	1760.25	2190.54	1676.34
QI0013_3489	WCP94_003489			ABC transporter ATP-binding protein (cluster 8 B12/iron complex)	Bil_Bt	Bil_mono	1.5343	2.58219	5.56735E-13	1.71742E-12	66.991	87.414	83.289	99.905	136.264	55.935	122.929	204.236	167.482	120.774	163.33	102.122
QI0013_1701	WCP94_001701	Amino Acids and Derivatives	Arginine decarboxylase and Agmatinase cluster	Carboxynorspermidine decarboxylase (EC 4.1.1.96)	Bil_Bt	Bil_mono	1.53815	4.54884	3.61158E-51	3.65821E-50	186.87	259.481	480.853	365.208	502.687	372.478	483.24	591.907	641.69	525.889	639.868	512.536
QI0013_1696	WCP94_001696			ABC transporter permease protein (cluster 3 basic aa/glutamine/opines)	Bil_Bt	Bil_mono	1.53894	6.37055	2.41379E-37	1.7093E-36	560.611	846.534	1499.19	1368.7	1748.53	1746.71	1342.9	2394.1	2561.89	1791.63	2183.81	1843.01
QI0013_2351	WCP94_002351			hypothetical protein	Bil_Bt	Bil_mono	1.53955	4.2575	7.29412E-37	5.07907E-36	155.138	216.234	382.017	350.777	337.797	321.628	294.183	503.972	582.293	368.027	583.183	481.707
QI0013_4262	WCP94_004262			Hexaprenyl diphosphate synthase (farnesyl-diphosphate specific) (EC 2.5.1.83)	Bil_Bt	Bil_mono	1.54467	7.39035	3.3021E-98	9.1748E-97	1368.91	1875.26	3073.9	2835.08	2960.02	3278.57	3047.8	4954.62	4640.81	3647.93	4538.64	3634.96
QI0013_4261	WCP94_004261	Stress Response, Defense and Virulence	Hfl operon	Putative inner membrane protein YjeT (clustered with HflC)	Bil_Bt	Bil_mono	1.54507	2.48763	5.68791E-23	2.66792E-22	52.888	45.087	111.051	93.245	93.896	125.854	89.018	163.578	163.587	152.156	137.389	119.463
QI0013_2564	WCP94_002564			Glutamyl-Q tRNA(Asp) synthetase	Bil_Bt	Bil_mono	1.54728	5.06644	1.30488E-39	9.79519E-39	280.305	444.43	676.303	559.467	462.61	611.474	600.235	764.94	905.572	794.063	988.625	815.048
QI0013_3358	WCP94_003358			hypothetical protein	Bil_Bt	Bil_mono	1.55142	-0.913308	8.65487E-06	1.72451E-05	1.763	7.361	7.774	12.211	8.016	6.356	6.782	6.619	11.685	16.167	12.49	16.378
QI0013_2065	WCP94_002065			hypothetical protein	Bil_Bt	Bil_mono	1.55442	-0.153891	3.63732E-05	6.90038E-05	8.815	11.962	22.21	16.651	3.435	13.984	26.281	28.366	26.291	19.019	6.725	18.305
QI0013_2389	WCP94_002389	Protein Synthesis	Translation elongation factors, bacterial	Translation elongation factor Ts	Bil_Bt	Bil_mono	1.55943	10.5985	2.94462E-52	3.06011E-51	11053.6	15083.9	29272	27188.6	31746	29327.9	28287.3	42171	45398.4	34445.2	41445.4	34502.7
QI0013_2850	WCP94_002850			16S rRNA processing protein RimM	Bil_Bt	Bil_mono	1.56009	6.65113	2.28012E-80	4.49397E-79	788.028	999.278	1993.37	1732.8	1811.51	1913.24	1851.57	2594.56	2803.38	2302.31	2802.54	2292.93
QI0013_61	WCP94_000061			4-hydroxy-2-oxovalerate aldolase	Bil_Bt	Bil_mono	1.56418	1.6361	8.06878E-13	2.47381E-12	46.718	42.327	42.2	47.732	52.673	33.053	69.519	90.772	80.82	52.304	92.233	71.293
QI0013_858	WCP94_000858	Protein Fate (folding, modification, targeting, degradation)	Proteasome bacterial	ATP-dependent protease La (EC 3.4.21.53) Type II	Bil_Bt	Bil_mono	1.57363	7.90475	1.8275E-102	5.2602E-101	2064.39	2589.29	4548.67	3839.68	4715.41	3817.58	4515.33	6184.76	6756.74	5393.92	6536.07	5565.64
QI0013_2363	WCP94_002363	DNA Processing	RuvABC plus a hypothetical	Crossover junction endodeoxyribonuclease RuvC (EC 3.1.22.4)	Bil_Bt	Bil_mono	1.5743	5.38772	3.0958E-57	3.6864E-56	324.379	442.59	764.034	679.353	916.059	681.393	809.639	1160.17	1203.53	917.69	1151.95	893.085
QI0013_2392	WCP94_002392			1 4-dihydroxy-2-naphthoate polyprenyltransferase (EC 2.5.1.74)	Bil_Bt	Bil_mono	1.57664	4.85893	6.71428E-57	7.94788E-56	257.387	301.808	550.815	456.232	541.62	505.96	595.996	707.262	758.538	748.416	710.003	686.914
QI0013_2771	WCP94_002771			hypothetical protein	Bil_Bt	Bil_mono	1.57832	3.55646	1.59852E-38	1.16285E-37	100.487	148.143	202.114	177.609	238.175	185.603	201.774	362.141	334.964	297.655	304.562	236.036
QI0013_1248	WCP94_001248	Protein Synthesis	Ribosomal proteins, single-copy	LSU ribosomal protein L18p (L5e)	Bil_Bt	Bil_mono	1.58109	9.21418	2.54953E-17	9.51555E-17	3465.03	4693.66	10504.4	11228.2	15822.6	9866.22	9580.87	14062	17931.3	15605.5	16717.3	13126.5
QI0013_1861	WCP94_001861			hypothetical protein	Bil_Bt	Bil_mono	1.58357	0.606275	1.9064E-09	4.83365E-09	9.696	19.323	38.868	18.871	16.031	34.324	44.933	33.094	43.818	23.774	48.038	26.976
QI0013_2314	WCP94_002314	Protein Synthesis	Ribosomal proteins, single-copy	SSU ribosomal protein S9p (S16e)	Bil_Bt	Bil_mono	1.58474	9.79021	7.16249E-90	1.65648E-88	7286.18	8675.13	16739.9	14476.2	16308.1	16479.3	17573	23906	25962.7	19630	22781.6	19504.3
QI0013_1398	WCP94_001398			Amidohydrolase clustered with pyruvate formate-lyase	Bil_Bt	Bil_mono	1.58627	6.34503	1.98868E-53	2.12179E-52	616.143	773.842	1454.77	1362.04	1670.66	1516.61	1320.01	2181.36	2392.46	1920.97	2308.71	1845.9
QI0013_3801	WCP94_003801			hypothetical protein	Bil_Bt	Bil_mono	1.59137	4.72834	4.56233E-60	5.86942E-59	228.299	289.846	458.642	452.902	523.299	408.073	573.106	694.97	657.27	600.064	750.356	592.499
QI0013_1488	WCP94_001488			Pyridoxamine 5-phosphate oxidase-related FMN-binding	Bil_Bt	Bil_mono	1.59312	4.45759	3.32261E-38	2.40829E-37	160.426	230.036	346.48	369.648	475.206	404.259	354.376	562.595	655.323	526.839	644.672	503.865
QI0013_2200	WCP94_002200			branched-chain amino acid transport	Bil_Bt	Bil_mono	1.59421	3.77377	2.84177E-46	2.47711E-45	141.034	156.425	214.329	240.882	234.74	209.757	292.487	372.542	414.81	307.165	334.345	287.097
QI0013_3483	WCP94_003483			Biopolymer transport protein ExbD/TolR	Bil_Bt	Bil_mono	1.5967	2.73084	4.33801E-21	1.88043E-20	55.532	69.011	113.272	124.326	152.295	80.089	121.234	205.182	215.195	169.273	142.193	131.988
QI0013_935	WCP94_000935	Respiration	Biogenesis of c-type cytochromes	Peptide chain release factor 1	Bil_Bt	Bil_mono	2.12494	8.00633	1.3465E-140	7.4824E-139	1466.76	2250.68	3533.66	3004.92	3690.57	3281.11	4962.11	8225.24	7958.32	5753.39	7628.45	6477.99
QI0013_2747	WCP94_002747			hypothetical protein	Bil_Bt	Bil_mono	1.60338	2.63661	1.62877E-15	5.64218E-15	46.718	58.889	97.725	95.465	160.31	104.243	83.083	208.964	204.484	113.166	153.722	170.524
QI0013_1242	WCP94_001242	Protein Synthesis	Ribosomal proteins, single-copy	SSU ribosomal protein S13p (S18e)	Bil_Bt	Bil_mono	1.60369	10.7455	2.66836E-29	1.51219E-28	10679.8	14791.3	30585.8	32199.3	38521.4	30498.7	29306.4	51527.1	50697.4	38683.7	45767.8	37525
QI0013_3511	WCP94_003511			taurine ABC transporter periplasmic binding protein	Bil_Bt	Bil_mono	1.60978	3.79889	4.29993E-34	2.76592E-33	111.064	116.858	243.203	294.164	242.756	242.81	250.098	428.329	426.495	291.949	386.227	289.988
QI0013_2842	WCP94_002842			SEC-C motif domain protein	Bil_Bt	Bil_mono	1.61005	7.58136	2.73798E-22	1.23922E-21	2036.18	2454.03	2864.02	2852.84	3143.23	2926.43	4976.52	7170.02	4907.62	3290.37	4319.59	3397
QI0013_3433	WCP94_003433			hypothetical protein	Bil_Bt	Bil_mono	1.61198	1.87545	1.27841E-15	4.45162E-15	22.037	48.768	83.289	66.603	43.513	63.563	61.889	132.375	109.058	60.862	111.448	77.073
QI0013_1991	WCP94_001991			COG4123: Predicted O-methyltransferase	Bil_Bt	Bil_mono	1.61317	3.52343	1.88361E-37	1.3386E-36	107.539	110.417	192.119	192.039	210.694	203.401	172.101	347.012	327.174	247.253	348.757	275.536
QI0013_1420	WCP94_001420			hypothetical protein	Bil_Bt	Bil_mono	1.61372	-0.353267	2.24484E-05	4.33475E-05	3.526	13.802	13.326	7.77	6.87	20.34	27.977	20.802	26.291	12.363	9.608	11.561
QI0013_1167	WCP94_001167	Protein Synthesis	Ribosomal proteins, single-copy	LSU ribosomal protein L27p	Bil_Bt	Bil_mono	1.61589	9.11218	3.0381E-87	6.75301E-86	5144.22	5814.4	9751.42	8919.28	9419.38	9215.34	12839.8	15573	15320.7	11889.1	14083.8	11204.5
QI0013_2509	WCP94_002509			FIG01269488: protein clustered with ribosomal protein L32p	Bil_Bt	Bil_mono	1.61866	9.84358	6.26162E-71	1.00613E-69	6935.35	8520.55	17739.4	14476.2	17665.1	16884.8	17788.3	25928.5	26466.1	20139.7	24327.5	20592
QI0013_1287	WCP94_001287			hypothetical protein	Bil_Bt	Bil_mono	1.6192	4.27036	7.48567E-37	5.19968E-36	178.937	221.755	373.133	256.423	384.745	268.235	427.286	410.363	520.947	446.958	565.889	453.768
QI0013_2305	WCP94_002305			hypothetical protein	Bil_Bt	Bil_mono	1.62056	0.974328	1.40446E-10	3.77384E-10	15.866	7.361	37.757	43.292	35.497	39.409	43.237	35.93	57.45	59.911	53.803	38.537
QI0013_2565	WCP94_002565			transporter EamA family	Bil_Bt	Bil_mono	1.6227	5.33841	4.35981E-56	5.02697E-55	327.904	493.198	795.128	612.75	541.62	765.296	800.313	1034.42	1145.11	933.856	1153.88	893.085
QI0013_2003	WCP94_002003			Branched-chain amino acid ABC transporter ATP-binding protein LivF (TC 3.A.1.4.1)	Bil_Bt	Bil_mono	1.62475	7.33559	5.19024E-42	4.10398E-41	1040.13	1606.57	2784.06	2546.46	3523.39	2995.08	2684.95	4357.98	4700.21	3645.08	4819.19	3731.3
QI0013_1768	WCP94_001768			Spermidine export protein MdtI	Bil_Bt	Bil_mono	1.62484	2.58722	2.22807E-13	7.05263E-13	81.095	86.494	96.615	55.503	85.881	92.802	167.014	156.014	145.086	142.646	148.918	119.463
QI0013_3641	WCP94_003641			Metal-dependent hydrolase	Bil_Bt	Bil_mono	1.62517	0.37885	6.16847E-06	1.24647E-05	18.511	20.243	14.437	21.091	25.192	3.814	23.738	38.767	55.503	19.97	24.019	30.829
QI0013_2005	WCP94_002005			Branched-chain amino acid ABC transporter permease protein LivM (TC 3.A.1.4.1)	Bil_Bt	Bil_mono	1.6288	7.20602	1.00846E-55	1.14953E-54	1057.76	1367.34	2772.95	2336.66	2765.35	2885.75	2437.39	4184.95	4515.2	3254.23	4260.98	3301.62
QI0013_1566	WCP94_001566			Coenzyme A ligase	Bil_Bt	Bil_mono	1.62954	7.59211	1.1407E-140	6.4278E-139	1631.59	2167.86	3449.26	3139.23	3278.35	3099.32	3649.73	5140.89	5688.55	4357.36	5271.7	4363.3
QI0013_1240	WCP94_001240			SSU ribosomal protein S4p (S9e) @ SSU ribosomal protein S4p (S9e) zinc-dependent	Bil_Bt	Bil_mono	1.63544	10.5793	4.62131E-23	2.17272E-22	8966.25	11411.6	28820.1	27581.5	35561.4	26906.1	25562.5	40122	46081	37275.3	42672.3	34849.6
QI0013_1324	WCP94_001324	RNA Processing	RNA polymerase, bacterial	DNA-directed RNA polymerase beta subunit (EC 2.7.7.6)	Bil_Bt	Bil_mono	1.63623	11.0833	4.24172E-34	2.73287E-33	13454.7	18782.9	40787	35541.7	47077.4	39836.1	36729.6	61065.7	65490.4	48857.2	60878.7	49088.8
QI0013_1312	WCP94_001312	Protein Synthesis	Ribosome LSU, bacterial	LSU ribosomal protein L33p @ LSU ribosomal protein L33p zinc-dependent	Bil_Bt	Bil_mono	1.63728	7.60922	8.9022E-56	1.01765E-54	1373.32	1733.55	3561.42	3444.5	3752.41	3516.3	4036.32	5509.65	5853.11	4510.47	5055.53	3863.29
QI0013_888	WCP94_000888			Rod shape-determining protein MreB	Bil_Bt	Bil_mono	1.63735	8.32618	6.01191E-98	1.64751E-96	2433.72	3247.19	6339.93	5291.63	5242.15	5674.89	5938.76	8858.75	9314.73	7217.89	8718.92	7394.2
QI0013_4041	WCP94_004041	Protein Synthesis	Translation initiation factors, bacterial	Translation initiation factor 3	Bil_Bt	Bil_mono	1.6511	9.43765	1.05291E-87	2.36667E-86	6376.51	7184.49	12370	10520	12193.9	10712.9	15913	19766.5	19206.9	14879.9	18245.8	14105.3
QI0013_1241	WCP94_001241	Protein Synthesis	Ribosomal proteins, single-copy	SSU ribosomal protein S11p (S14e)	Bil_Bt	Bil_mono	1.65873	10.6686	2.42893E-32	1.4928E-31	10407.4	14399.4	27751.7	27608.2	36014.9	27850.7	26248.4	52987	47829.8	34439.5	47229.2	35249.4
QI0013_2432	WCP94_002432			Protein translocase subunit SecD	Bil_Bt	Bil_mono	1.65993	8.91833	5.83593E-38	4.20713E-37	3160.93	4202.3	8592.05	8088.97	10255.3	8491.99	7720.82	12542.6	14375.2	11576.2	14285.6	11544.6
QI0013_619	WCP94_000619			Uncharacterized MFS-type transporter	Bil_Bt	Bil_mono	1.66026	6.36547	4.37371E-56	5.02851E-55	711.341	820.77	1427.01	1204.41	1626.01	1299.22	1593.84	1739.79	2299.96	2054.1	2448.98	2017.39
QI0013_1246	WCP94_001246			LSU ribosomal protein L30p (L7e)	Bil_Bt	Bil_mono	1.66171	7.32683	1.05917E-13	3.39291E-13	741.311	1103.25	2623.03	2997.15	4441.74	2698.88	2629.84	4231.28	4967.01	4092.04	4602.05	3418.19
QI0013_1244	WCP94_001244			Protein translocase subunit SecY	Bil_Bt	Bil_mono	1.66173	10.6611	2.90086E-18	1.13012E-17	9236.86	11764.1	26052.7	28995.7	41744.8	27538	24846.2	43085.3	51388.8	39222.9	47370.4	36152.1
QI0013_1243	WCP94_001243	Protein Synthesis	Translation termination factors, bacterial	Methionine aminopeptidase (EC 3.4.11.18)	Bil_Bt	Bil_mono	1.66225	10.1399	2.13306E-39	1.59223E-38	8195.85	9294.39	18365.7	19826.7	25303.8	18018.8	20805.6	30467.1	33283.2	27490.8	30826.1	24533.3
QI0013_1161	WCP94_001161			hypothetical protein	Bil_Bt	Bil_mono	1.66355	0.516425	2.76751E-13	8.68456E-13	18.511	23.924	21.1	15.541	20.611	15.255	31.368	35.93	36.028	37.088	39.391	30.829
QI0013_1617	WCP94_001617	RNA Processing	Queuosine and archaeosine	S-adenosylmethionine:tRNA ribosyltransferase-isomerase (EC 2.4.99.17)	Bil_Bt	Bil_mono	1.66542	6.36632	9.0452E-140	4.9575E-138	724.563	915.545	1393.69	1236.6	1395.85	1339.9	1653.19	2230.52	2310.67	1895.29	2321.2	1817.96
QI0013_1254	WCP94_001254	Protein Synthesis	Ribosomal proteins, single-copy	LSU ribosomal protein L14p (L23e)	Bil_Bt	Bil_mono	1.67117	8.63425	2.84798E-39	2.11014E-38	2852.42	3526.92	6074.51	5982.08	9344.95	6849.53	7823.4	11771.9	12070.4	8984.8	10551.1	7983.81
QI0013_244	WCP94_000244			hypothetical protein	Bil_Bt	Bil_mono	1.67341	4.24893	1.35697E-51	1.38501E-50	154.256	236.477	346.48	287.504	297.719	288.575	345.05	475.606	496.604	499.261	525.537	479.78
QI0013_1407	WCP94_001407			hypothetical protein	Bil_Bt	Bil_mono	1.67865	3.10245	1.4581E-24	7.17574E-24	81.976	83.733	175.461	145.417	151.15	91.53	220.425	258.132	250.249	179.734	204.642	165.707
QI0013_1164	WCP94_001164	Protein Synthesis	Universal GTPases	GTP-binding protein Obg	Bil_Bt	Bil_mono	1.6792	6.51701	1.4629E-100	4.1511E-99	798.606	1032.4	1690.2	1288.77	1582.49	1324.65	1937.2	2432.87	2496.65	1978.98	2619.04	2110.84
QI0013_1852	WCP94_001852	RNA Processing	Queuosine and archaeosine	7-cyano-7-deazaguanine synthase (EC 6.3.4.20)	Bil_Bt	Bil_mono	1.68091	6.28146	1.0421E-104	3.1351E-103	711.341	847.454	1433.67	1052.33	1238.97	1257.27	1470.91	2252.27	2241.53	1689.88	2083.89	1851.68
QI0013_1063	WCP94_001063	Membrane Transport	Potassium-transporting ATPase	Potassium-transporting ATPase A chain (EC 3.6.3.12) (TC 3.A.3.7.1)	Bil_Bt	Bil_mono	1.68269	3.03866	1.43673E-26	7.52404E-26	62.584	68.091	172.13	129.876	137.409	146.194	156.841	165.469	244.407	236.792	247.877	177.268
QI0013_4471	WCP94_004471	Protein Synthesis	Translation elongation factors, bacterial	Translation elongation factor P	Bil_Bt	Bil_mono	1.68946	9.34726	4.04334E-71	6.54956E-70	4725.53	6950.78	10867.5	10046	12166.4	10707.8	12803.3	21449.5	18103.7	12856.2	17636.7	14543.7
QI0013_2433	WCP94_002433			Protein translocase subunit SecF	Bil_Bt	Bil_mono	1.69026	8.09314	2.06103E-30	1.21089E-29	1723.26	2221.23	4493.14	4612.27	6329.97	4462.11	4621.3	6648.08	8362.42	6734.8	7784.1	6589.75
QI0013_1313	WCP94_001313			Protein translocase subunit SecE	Bil_Bt	Bil_mono	1.69045	10.8009	5.43332E-44	4.48221E-43	12133.3	15106.9	31027.8	29356.5	37279	29800.8	36999.2	41429.7	53444.3	42577.9	47847.9	41726.4
QI0013_1239	WCP94_001239	RNA Processing	RNA polymerase, bacterial	DNA-directed RNA polymerase alpha subunit (EC 2.7.7.6)	Bil_Bt	Bil_mono	1.70237	11.0504	1.94381E-37	1.37893E-36	13852.2	17346.6	35426.5	35706	47508	33510.3	38923.7	60073.8	61835	51192.8	56598.5	48088.8
QI0013_1238	WCP94_001238	Protein Synthesis	Ribosomal proteins, single-copy	LSU ribosomal protein L17p	Bil_Bt	Bil_mono	1.70636	9.83878	6.24557E-29	3.49002E-28	5158.32	7532.31	15188.5	16780.7	20461.3	14499.9	16658.2	23848.4	27603.4	21945.6	26048.2	20840.6
QI0013_2484	WCP94_002484			Arylesterase precursor (EC 3.1.1.2)	Bil_Bt	Bil_mono	1.70707	4.62696	1.23544E-58	1.53988E-57	192.159	227.276	416.443	390.739	491.237	376.292	516.304	747.921	610.531	554.418	678.298	581.902
QI0013_1680	WCP94_001680			hypothetical protein	Bil_Bt	Bil_mono	1.71006	-0.699991	0.000139868	0.000251398	14.103	1.84	5.553	7.77	6.87	7.628	20.347	22.693	10.711	8.559	13.451	9.634
QI0013_1255	WCP94_001255	Protein Synthesis	Ribosomal proteins, single-copy	SSU ribosomal protein S17p (S11e)	Bil_Bt	Bil_mono	1.71167	9.33112	8.63749E-13	2.64209E-12	2925.58	3805.72	11076.3	10622.1	17226.5	11778.2	9615.63	15901.1	21179.7	16250.2	19375.7	14741.2
QI0013_1473	WCP94_001473			Glycosyl transferase family protein	Bil_Bt	Bil_mono	1.71334	6.11589	3.9184E-18	1.5162E-17	847.086	858.496	1042.77	923.565	1071.79	706.818	1993.15	2180.41	1673.85	1413.15	1604.47	1353.6
QI0013_2319	WCP94_002319			Oligosaccharyltransferase PglB (EC 2.4.1.119)	Bil_Bt	Bil_mono	1.71358	6.76137	1.02077E-93	2.60133E-92	851.494	1061.85	1775.71	1645.1	2057.7	1709.84	1961.78	2816.76	3230.85	2500.11	3265.63	2503.91
QI0013_2201	WCP94_002201			AzlC family protein	Bil_Bt	Bil_mono	1.7136	5.68784	9.22299E-82	1.8637E-80	395.777	507.92	913.953	772.598	790.101	958.527	934.264	1478.82	1535.58	1129.76	1380.62	1278.45
QI0013_4237	WCP94_004237			UPF0102 protein YraN	Bil_Bt	Bil_mono	1.71363	4.63184	3.48637E-55	3.89636E-54	179.819	264.082	470.858	355.217	437.418	382.648	478.153	590.961	645.585	584.849	759.963	643.56
QI0013_1900	WCP94_001900	Protein Synthesis	tRNA aminoacylation, Val	Valyl-tRNA synthetase (EC 6.1.1.9)	Bil_Bt	Bil_mono	1.71745	9.62688	1.70232E-47	1.55857E-46	5078.99	6853.24	14411.1	12749	14955.8	13653.3	12832.1	21226.4	23661.7	19242	23090	18778.9
QI0013_1746	WCP94_001746			hypothetical protein	Bil_Bt	Bil_mono	1.71797	0.618843	2.91003E-09	7.31806E-09	17.629	20.243	27.763	21.091	22.901	12.713	50.867	55.787	31.159	22.823	33.627	32.756
QI0013_1251	WCP94_001251			SSU ribosomal protein S14p (S29e) @ SSU ribosomal protein S14p (S29e) zinc-dependent	Bil_Bt	Bil_mono	1.71873	7.49556	1.59877E-16	5.79934E-16	911.433	1185.15	2750.74	3053.76	4752.06	3201.02	2954.55	4810.9	5650.57	4447.7	5191.96	4109.92
QI0013_1830	WCP94_001830	Miscellaneous	Carbonic anhydrase	Sulfate permease	Bil_Bt	Bil_mono	1.71892	8.08684	2.53997E-57	3.0509E-56	1732.96	2484.39	4598.64	4389.15	5384.14	4595.59	5131.67	6905.26	8173.52	6648.26	7676.49	6140.8
QI0013_2004	WCP94_002004			Branched-chain amino acid ABC transporter ATP-binding protein LivG (TC 3.A.1.4.1)	Bil_Bt	Bil_mono	1.7206	7.4451	1.50577E-45	1.29283E-44	1098.3	1482.35	3172.74	2647.48	3469.57	3072.63	2829.92	4992.44	5073.15	4067.32	5065.14	4212.05
QI0013_1245	WCP94_001245	Protein Synthesis	Ribosomal proteins, single-copy	LSU ribosomal protein L15p (L27Ae)	Bil_Bt	Bil_mono	1.72097	8.95396	6.95292E-28	3.75928E-27	3078.07	3913.38	7508.19	8945.93	11832	7272.86	9142.56	13065.4	15195.1	11932.8	14077.1	10973.3
QI0013_1519	WCP94_001519	Respiration	Succinate dehydrogenase and Fumarate reductase cpmlexes	Fumarate reductase flavoprotein subunit (EC 1.3.5.4)	Bil_Bt	Bil_mono	1.7231	8.10902	7.64731E-34	4.8955E-33	1786.73	2514.76	5197.21	4122.74	4442.89	5453.69	6017.61	10502.1	7518.19	5695.38	6772.41	5017.46
QI0013_1250	WCP94_001250	Protein Synthesis	Ribosomal proteins, single-copy	SSU ribosomal protein S8p (S15Ae)	Bil_Bt	Bil_mono	1.72362	9.01446	1.35003E-27	7.26006E-27	3028.71	4110.29	7935.73	8292.1	12710.3	8461.48	9875.9	15065.3	15516.4	12046	13628.4	11433.8
QI0013_1253	WCP94_001253	Protein Synthesis	Ribosomal proteins, single-copy	LSU ribosomal protein L24p (L26e)	Bil_Bt	Bil_mono	1.72425	8.96237	1.37287E-22	6.31361E-22	2967.01	3572	7694.75	8110.06	12366.8	8404.27	7904.79	13374.6	15573.9	12179.1	14438.3	11708.4
QI0013_2340	WCP94_002340			hypothetical protein	Bil_Bt	Bil_mono	1.72477	6.2415	1.0202E-123	4.4368E-122	625.839	764.641	1303.74	1096.73	1221.79	1259.82	1396.31	2031.02	2211.35	1875.32	2151.15	1688.86
QI0013_1518	WCP94_001518	Respiration	Succinate dehydrogenase and Fumarate reductase cpmlexes	Fumarate reductase iron-sulfur protein (EC 1.3.5.4)	Bil_Bt	Bil_mono	1.72593	6.6722	7.85915E-26	4.03652E-25	642.587	841.933	1850.12	1483.03	1802.35	2120.45	2255.97	4062.03	2714.77	2029.38	2418.24	1873.84
QI0013_2344	WCP94_002344	Stress Response, Defense and Virulence	Heat shock dnaK gene cluster extended	tRNA t(6)A37-methylthiotransferase (EC 2.8.4.5)	Bil_Bt	Bil_mono	1.72654	6.82423	5.9978E-122	2.526E-120	944.929	1218.27	1886.76	1635.11	2010.75	1633.56	2307.68	2945.35	3332.11	2558.12	3234.89	2582.91
QI0013_1327	WCP94_001327			Peptidoglycan lipid II flippase MurJ	Bil_Bt	Bil_mono	1.72847	5.00113	2.66138E-50	2.5908E-49	240.64	294.446	523.052	487.314	572.537	569.523	545.976	730.901	979.576	815.936	971.331	775.548
QI0013_357	WCP94_000357			L-lactate permease	Bil_Bt	Bil_mono	1.73415	6.04258	9.53561E-65	1.36745E-63	429.273	591.653	1158.27	1044.56	1124.46	1224.22	1241.16	1963.88	1745.9	1502.54	1840.82	1605.05
QI0013_2009	WCP94_002009	Fatty Acids, Lipids, and Isoprenoids	Nonmevalonate Branch of Isoprenoid Biosynthesis	4-diphosphocytidyl-2-C-methyl-D-erythritol kinase (EC 2.7.1.148)	Bil_Bt	Bil_mono	1.73644	7.86609	5.4634E-105	1.656E-103	2030.01	2479.79	3971.2	3313.51	3574.92	3657.4	5460.61	6692.52	6442.22	5332.11	6162.33	4713.98
QI0013_2320	WCP94_002320			TraR/YbiI family protein	Bil_Bt	Bil_mono	1.73947	6.13366	6.7565E-12	1.96888E-11	822.405	888.86	906.18	914.685	1024.84	880.981	2179.67	3047.47	1436.26	1078.4	1545.87	1163.8
QI0013_2436	WCP94_002436			Integral membrane protein	Bil_Bt	Bil_mono	1.74139	4.15227	1.76913E-54	1.94459E-53	151.612	169.307	247.645	273.073	300.009	322.899	294.183	536.12	515.105	425.085	535.145	396.926
QI0013_2381	WCP94_002381			hypothetical protein	Bil_Bt	Bil_mono	1.74317	2.00123	1.85237E-29	1.05725E-28	28.207	25.764	71.073	76.594	66.414	72.462	78.844	107.791	121.717	100.803	104.723	95.378
QI0013_2749	WCP94_002749			hypothetical protein	Bil_Bt	Bil_mono	1.752	1.79585	1.52613E-17	5.73876E-17	28.207	29.445	52.194	67.713	66.414	43.223	57.65	147.504	95.426	80.833	89.351	64.549
QI0013_1339	WCP94_001339	Metabolite damage and its repair or mitigation	Metabolite repair	Nucleoside 5-triphosphatase RdgB (dHAPTP dITP XTP-specific) (EC 3.6.1.66)	Bil_Bt	Bil_mono	1.75565	5.90695	9.11056E-80	1.76948E-78	410.762	617.417	970.589	899.144	942.396	1107.26	1113.99	1786.12	1833.54	1259.09	1691.9	1407.55
QI0013_936	WCP94_000936			hypothetical protein	Bil_Bt	Bil_mono	3.13786	0.655061	3.9436E-23	1.85628E-22	5.289	3.681	5.553	13.321	11.451	21.611	33.912	47.277	61.345	63.715	29.784	49.134
QI0013_1219	WCP94_001219	Amino Acids and Derivatives	Diaminopimelate Synthesis	Diaminopimelate decarboxylase (EC 4.1.1.20)	Bil_Bt	Bil_mono	1.76503	7.56201	3.08774E-92	7.62597E-91	1264.9	1849.49	3063.91	2959.4	3129.49	3279.84	3403.03	5544.64	5852.14	4277.48	5108.37	4432.67
QI0013_2846	WCP94_002846	Protein Synthesis	Universal GTPases	Signal recognition particle protein Ffh	Bil_Bt	Bil_mono	1.76519	9.4862	5.1484E-124	2.2636E-122	5435.99	7075.92	12939.7	10616.6	10535.8	11867.2	15209.3	19786.3	21056	16350.1	19630.3	15812.5
QI0013_2853	WCP94_002853			hypothetical protein	Bil_Bt	Bil_mono	1.76831	1.38985	6.83511E-16	2.40945E-15	12.34	15.642	55.526	36.632	58.399	47.036	52.563	59.569	63.293	65.617	85.508	72.256
QI0013_1247	WCP94_001247	Protein Synthesis	Ribosomal proteins, single-copy	SSU ribosomal protein S5p (S2e)	Bil_Bt	Bil_mono	1.78364	10.4097	1.10582E-23	5.29868E-23	7612.32	10184.2	19488.4	23069.1	32896.8	20272.7	21932.3	39720.2	42492.7	31839.6	39076.1	32183.8
QI0013_1755	WCP94_001755			hypothetical protein	Bil_Bt	Bil_mono	1.78538	1.88074	4.62488E-21	2.00261E-20	21.155	40.486	71.073	65.493	65.269	38.138	94.105	105.9	100.295	61.813	109.527	90.561
QI0013_1249	WCP94_001249	Protein Synthesis	Ribosomal proteins, single-copy	LSU ribosomal protein L6p (L9e)	Bil_Bt	Bil_mono	1.79225	9.9794	8.37492E-23	3.88274E-22	5550.58	7110.88	15208.5	16224.6	24312.2	15850	15971.5	28343.4	32785.6	24324	30306.3	22575.7
QI0013_2938	WCP94_002938			hypothetical protein	Bil_Bt	Bil_mono	1.79637	-0.913054	1.34894E-05	2.64435E-05	7.933	7.361	2.221	6.66	3.435	7.628	13.565	9.455	20.448	4.755	16.333	9.634
QI0013_1694	WCP94_001694			ABC transporter permease protein (cluster 3 basic aa/glutamine/opines)	Bil_Bt	Bil_mono	1.80256	5.53469	4.71045E-58	5.76345E-57	295.29	424.187	831.775	712.655	767.2	733.515	749.446	1257.57	1396.33	1136.41	1354.67	1179.22
QI0013_2146	WCP94_002146			hypothetical protein	Bil_Bt	Bil_mono	1.80661	3.26579	3.21235E-47	2.91442E-46	78.45	104.897	174.351	127.656	136.264	141.109	165.319	280.825	297.962	220.626	318.012	203.28
QI0013_937	WCP94_000937			Metal-dependent hydrolases of the beta-lactamase superfamily possible sulfatase	Bil_Bt	Bil_mono	2.41574	4.10797	2.7248E-106	8.6522E-105	101.368	113.178	189.898	150.967	220.999	202.13	392.526	547.466	502.446	392.752	540.909	473.036
QI0013_485	WCP94_000485	Cofactors, Vitamins, Prosthetic Groups	Biotin synthesis & utilization	Biotin synthase (EC 2.8.1.6)	Bil_Bt	Bil_mono	1.81464	5.51584	2.6917E-105	8.3485E-104	370.215	479.396	750.708	694.894	658.418	631.814	945.285	1371.03	1289.22	1067.94	1295.11	994.243
QI0013_3493	WCP94_003493			ChlI component of cobalt chelatase involved in B12 biosynthesis / ChlD component of cobalt chelatase involved in B12 biosynthesis	Bil_Bt	Bil_mono	1.81498	5.16619	6.47356E-77	1.14605E-75	311.157	362.537	527.494	547.257	589.713	464.009	681.623	1102.5	1107.13	822.592	1001.12	780.365
QI0013_3711	WCP94_003711			putative phage repressor	Bil_Bt	Bil_mono	1.81782	2.6883	7.18505E-25	3.58446E-24	43.192	54.289	154.361	86.584	103.057	82.632	112.756	209.909	193.773	117.921	182.545	181.122
QI0013_1616	WCP94_001616			hypothetical protein	Bil_Bt	Bil_mono	1.81853	2.0726	3.21449E-13	1.00243E-12	38.784	56.129	62.189	47.732	64.124	54.664	111.06	191.944	99.321	56.107	104.723	85.744
QI0013_1695	WCP94_001695			ABC transporter ATP-binding protein (cluster 3 basic aa/glutamine/opines)	Bil_Bt	Bil_mono	1.82376	7.16035	5.92892E-62	7.93364E-61	902.619	1262.44	2254.34	2225.66	2411.53	2420.47	2266.99	3957.08	4304.88	3489.12	4334.96	3551.14
QI0013_833	WCP94_000833			N-acetylmuramoyl-L-alanine amidase (EC 3.5.1.28)	Bil_Bt	Bil_mono	1.82389	7.43532	2.8248E-116	1.0867E-114	1196.15	1644.3	2690.78	2595.31	3055.06	2545.05	3361.48	5268.54	5027.39	3881.88	4948.89	3928.8
QI0013_1489	WCP94_001489			Acetyltransferase GNAT family	Bil_Bt	Bil_mono	1.83306	5.22256	2.33463E-68	3.55165E-67	250.336	342.294	558.589	584.999	648.112	575.879	661.276	1093.04	1219.11	834.004	1021.29	908.499
QI0013_2554	WCP94_002554			Nitrogenase (molybdenum-iron)-specific transcriptional regulator NifA	Bil_Bt	Bil_mono	1.83325	6.67583	3.441E-119	1.3907E-117	778.332	1018.6	1535.84	1557.41	1687.84	1390.75	2250.88	2679.66	2964.04	2468.73	2751.62	2370.96
QI0013_947	WCP94_000947	Energy and Precursor Metabolites Generation	Fermentations: Mixed acid	Alcohol dehydrogenase (EC 1.1.1.1)	Bil_Bt	Bil_mono	-1.26674	13.9863	1.7441E-12	5.26653E-12	280914	385130	902422	774329	746785	1.17783e+06	85140.9	176914	194594	142220	185965	155361
QI0013_2106	WCP94_002106			RNA-binding protein Jag	Bil_Bt	Bil_mono	1.83732	8.69714	1.84059E-85	3.98065E-84	2702.57	3773.52	6519.83	5835.56	7763.6	6323.23	7812.38	11548.8	11933.1	9839.73	12312.2	9883.66
QI0013_3432	WCP94_003432			hypothetical protein	Bil_Bt	Bil_mono	1.83859	-0.924992	8.06186E-06	1.61278E-05	0	7.361	4.442	7.77	8.016	10.17	11.869	19.856	19.475	2.853	10.568	9.634
QI0013_2390	WCP94_002390	Protein Synthesis	Ribosomal proteins, single-copy	SSU ribosomal protein S2p (SAe)	Bil_Bt	Bil_mono	1.84105	10.8598	1.35616E-52	1.42042E-51	11050	15648.9	29248.7	29042.3	33058.3	30456.8	33116.3	61573.4	57278.9	38841.6	51738	43295.8
QI0013_3802	WCP94_003802			Putative multidrug resistance protein	Bil_Bt	Bil_mono	1.8447	3.33342	1.92588E-41	1.50791E-40	76.687	114.098	166.577	145.417	137.409	141.109	269.597	263.805	292.12	204.459	299.758	210.024
QI0013_949	WCP94_000949	Sulfur Metabolism	Taurine and alkanesulfonate utilization as sulfur sources	Taurine--pyruvate aminotransferase (EC 2.6.1.77)	Bil_Bt	Bil_mono	-1.36158	15.2681	6.20718E-16	2.19778E-15	681974	923291	2.22124e+06	2.01101e+06	2.01824e+06	2.74094e+06	215414	420107	451978	335159	413927	341190
QI0013_1318	WCP94_001318	Protein Synthesis	Ribosomal proteins, single-copy	LSU ribosomal protein L7p/L12p (P1/P2)	Bil_Bt	Bil_mono	1.84972	11.0425	4.38634E-29	2.46832E-28	11944.7	16143.9	29547.4	33172.9	49909.2	28227	42218.2	62112.4	65087.3	45816	57665.9	49707.3
QI0013_4360	WCP94_004360	Protein Synthesis	Ribosome LSU, bacterial	LSU ribosomal protein L28p @ LSU ribosomal protein L28p zinc-dependent	Bil_Bt	Bil_mono	1.85084	8.2034	3.93059E-06	8.08134E-06	4646.19	3917.06	3016.16	2857.28	2784.82	2738.29	13179.7	10927.6	5517.17	4282.23	5148.73	4257.32
QI0013_2629	WCP94_002629			FIG092679: Fe-S oxidoreductase / FIG017108: hypothetical protein	Bil_Bt	Bil_mono	1.85541	7.93551	7.28373E-77	1.2838E-75	1550.49	2044.56	4368.76	3556.61	3538.28	4300.66	4450.05	6741.69	7316.63	5898.89	7167.29	5926.92
QI0013_2176	WCP94_002176	Protein Synthesis	tRNA aminoacylation, Asn	Aspartyl-tRNA synthetase (EC 6.1.1.12)	Bil_Bt	Bil_mono	1.86762	9.4925	2.924E-68	4.41469E-67	4364.13	6020.51	11814.8	10465.6	12482.5	11515	12593.1	20383.9	22257.6	16640.1	21260.7	17696.9
QI0013_2507	WCP94_002507	Fatty Acids, Lipids, and Isoprenoids	Glycerolipid and Glycerophospholipid Metabolism in Bacteria	Phosphate:acyl-ACP acyltransferase PlsX (EC 2.3.1.n2)	Bil_Bt	Bil_mono	1.86816	9.27126	4.97217E-70	7.83214E-69	3874.91	4912.65	10742	9053.6	9790.38	10259	10766.9	17535.9	18947.9	14993.1	17986.4	14796.1
QI0013_1168	WCP94_001168	Protein Synthesis	Ribosomal proteins, single-copy	LSU ribosomal protein L21p	Bil_Bt	Bil_mono	1.86953	10.1406	2.9063E-108	9.3774E-107	9615.89	10426.2	17260.7	15331	16868.1	16056	26601.9	33969.4	32248.1	25352	29455.1	24332.9
QI0013_4380	WCP94_004380			DNA topoisomerase I (EC 5.99.1.2)	Bil_Bt	Bil_mono	1.87387	8.86658	1.34341E-73	2.2584E-72	2806.58	4044.96	8293.32	6900.1	6860.14	7632.62	8128.6	13773.7	14280.8	10791.7	13811.9	11187.2
QI0013_1252	WCP94_001252	Protein Synthesis	Ribosomal proteins, single-copy	LSU ribosomal protein L5p (L11e)	Bil_Bt	Bil_mono	1.87727	10.7496	6.58405E-24	3.17383E-23	9045.58	11726.3	24832.2	25291.5	40733.7	25603.1	27313.2	54410	54244.7	38409.8	50869.5	41606.9
QI0013_950	WCP94_000950	Energy and Precursor Metabolites Generation	Pyruvate Alanine Serine Interconversions	Alanine dehydrogenase (EC 1.4.1.1)	Bil_Bt	Bil_mono	-1.19158	15.5428	3.19319E-13	9.96565E-13	809533	1.07891e+06	2.52149e+06	2.34037e+06	2.49427e+06	3.12586e+06	284192	550909	594637	440835	544179	448477
QI0013_1264	WCP94_001264	Protein Synthesis	Ribosomal proteins, single-copy	LSU ribosomal protein L3p (L3e)	Bil_Bt	Bil_mono	1.88735	10.1651	2.05436E-95	5.47966E-94	8060.98	9649.56	19480.6	14119.9	17713.1	19354.9	22335	31436.3	36302.7	27766.5	31649.4	26902.4
QI0013_1176	WCP94_001176	Protein Synthesis	Translation termination factors, bacterial	Peptide chain release factor N(5)-glutamine methyltransferase (EC 2.1.1.297)	Bil_Bt	Bil_mono	1.88853	4.7312	1.20385E-38	8.78943E-38	144.56	237.397	349.812	445.132	448.869	439.855	434.068	855.712	852.99	553.467	811.844	638.743
QI0013_1257	WCP94_001257	Protein Synthesis	Ribosomal proteins, single-copy	LSU ribosomal protein L16p (L10e)	Bil_Bt	Bil_mono	1.88977	9.29176	3.96815E-21	1.72197E-20	3074.55	3799.28	10265.6	7970.19	14640.9	10454.8	10356.6	16578.1	20176.7	16107.6	18732	14848.1
QI0013_2343	WCP94_002343			Transcription elongation factor GreA	Bil_Bt	Bil_mono	1.90034	7.36088	1.1978E-109	3.9937E-108	1054.23	1491.56	2626.37	2341.1	2813.45	2224.7	3541.22	4930.98	4951.43	3712.6	4389.72	3747.68
QI0013_1873	WCP94_001873	Stress Response, Defense and Virulence	Hfl operon	SSU ribosomal protein S1p	Bil_Bt	Bil_mono	1.90048	12.0368	3.84289E-92	9.43277E-91	27908	36208.6	68167.8	55819.1	62167.2	71013.6	78969.9	133645	130857	95683.2	114423	96153.5
QI0013_951	WCP94_000951			Transcriptional regulator	Bil_Bt	Bil_mono	2.15242	4.88387	3.77838E-81	7.55865E-80	193.041	203.352	335.375	368.538	485.511	367.393	603.626	948.375	933.81	713.23	842.589	693.658
QI0013_2442	WCP94_002442			Transcription accessory protein (S1 RNA-binding domain)	Bil_Bt	Bil_mono	1.90477	7.79643	1.07867E-70	1.7263E-69	1289.58	1945.19	3642.49	3137.01	3647.06	3441.29	3709.08	6172.47	6564.91	5473.81	6881.94	5586.84
QI0013_3492	WCP94_003492			ChlI component of cobalt chelatase involved in B12 biosynthesis / ChlD component of cobalt chelatase involved in B12 biosynthesis	Bil_Bt	Bil_mono	1.90513	3.78458	4.37691E-51	4.4E-50	93.435	118.699	194.34	246.432	227.87	167.806	267.901	372.542	454.733	328.086	399.677	320.817
QI0013_952	WCP94_000952			TRAP-type C4-dicarboxylate transport system periplasmic component	Bil_Bt	Bil_mono	-1.93667	7.43153	3.0462E-105	9.3752E-104	4112.03	5433.46	10308.9	8836.03	10042.3	10937.9	856.267	1320.92	1396.33	1062.24	1322.01	1028.93
QI0013_2108	WCP94_002108			Ribonuclease P protein component (EC 3.1.26.5)	Bil_Bt	Bil_mono	1.90785	8.33707	1.228E-112	4.3867E-111	2114.63	2899.38	5223.86	4366.95	4843.66	5129.52	5745.47	9455.38	10066.5	7228.35	9533.65	8061.85
QI0013_4042	WCP94_004042	Protein Synthesis	tRNA aminoacylation, Thr	Threonyl-tRNA synthetase (EC 6.1.1.3)	Bil_Bt	Bil_mono	1.91024	10.5884	1.36351E-87	3.04772E-86	12923.1	16083.2	23731.7	19880	20552.9	19723.5	36127.7	47490.6	44387.6	34700.1	40131	33302.3
QI0013_1258	WCP94_001258	Protein Synthesis	Ribosomal proteins, single-copy	SSU ribosomal protein S3p (S3e)	Bil_Bt	Bil_mono	1.91067	9.81802	8.16317E-27	4.30882E-26	4590.66	5760.11	14319	11655.6	19175.4	15546.2	15657	23025.7	29845.9	22463.9	27166.5	21564.1
QI0013_4348	WCP94_004348			Permease of the drug/metabolite transporter (DMT) superfamily	Bil_Bt	Bil_mono	1.91601	3.68143	1.84617E-45	1.57831E-44	122.523	146.303	166.577	177.609	159.165	156.365	300.965	381.052	384.625	268.175	352.6	298.658
QI0013_1262	WCP94_001262	Protein Synthesis	Ribosomal proteins, single-copy	LSU ribosomal protein L23p (L23Ae)	Bil_Bt	Bil_mono	1.92601	8.59662	3.84897E-37	2.7017E-36	2031.77	2683.14	6516.5	4844.28	6950.6	7013.52	6533.91	11033.5	12304.1	9855.89	11181.4	9200.6
QI0013_3494	WCP94_003494			Vitamin B12 ABC transporter substrate-binding protein BtuF	Bil_Bt	Bil_mono	1.93277	4.19116	5.11738E-70	8.02926E-69	148.967	186.789	276.518	249.762	250.771	223.741	375.571	607.981	549.186	428.889	444.833	432.573
QI0013_3513	WCP94_003513			peptidase M20	Bil_Bt	Bil_mono	1.93547	3.4994	1.5805E-35	1.06458E-34	77.569	110.417	169.909	129.876	150.005	207.215	165.319	352.686	419.679	254.861	326.659	271.683
QI0013_3622	WCP94_003622			Glycosyl transferase group 1 family protein	Bil_Bt	Bil_mono	1.94035	5.88029	5.00651E-93	1.25194E-91	391.37	542.886	919.506	779.258	987.054	756.397	1041.09	1681.17	1841.33	1427.41	1740.9	1442.23
QI0013_1261	WCP94_001261	Protein Synthesis	Ribosomal proteins, single-copy	LSU ribosomal protein L2p (L8e)	Bil_Bt	Bil_mono	1.94305	11.0378	1.92058E-45	1.63495E-44	11565.7	15429.9	32408.1	27226.3	38306.2	35292.6	35842.8	65668.6	67434.9	47861.6	62233.4	49432.8
QI0013_1265	WCP94_001265	Protein Synthesis	Ribosomal proteins, single-copy	SSU ribosomal protein S10p (S20e)	Bil_Bt	Bil_mono	1.95344	9.44908	3.3146E-124	1.4901E-122	5071.06	5987.39	10841.9	8774.98	9235.02	11419.7	13801.2	19588.7	22679.2	16726.7	19680.3	16098.6
QI0013_2339	WCP94_002339			hypothetical protein	Bil_Bt	Bil_mono	1.95477	3.69648	9.99277E-41	7.73329E-40	109.301	122.379	194.34	156.518	154.585	204.672	356.919	423.601	316.463	273.88	361.247	273.61
QI0013_1259	WCP94_001259	Protein Synthesis	Ribosomal proteins, single-copy	LSU ribosomal protein L22p (L17e)	Bil_Bt	Bil_mono	1.96102	8.78272	1.61658E-23	7.69991E-23	1988.58	2748.47	7277.2	5381.54	8810.2	7720.34	6810.29	11371	15301.2	11319.4	13412.2	10729.5
QI0013_3193	WCP94_003193			nuclease domain protein	Bil_Bt	Bil_mono	1.963	3.67905	1.90169E-69	2.96057E-68	96.961	128.82	198.782	167.618	164.891	172.891	235.685	378.215	422.6	284.341	404.481	294.805
QI0013_4241	WCP94_004241			tRNA (guanine(37)-N(1))-methyltransferase (EC 2.1.1.228) / protein of unknown function aq_054	Bil_Bt	Bil_mono	1.96352	8.07034	2.93315E-40	2.2525E-39	2335	2882.82	3670.25	3134.79	3762.71	3143.82	7466.48	9468.62	7045.93	5392.97	6792.59	5244.82
QI0013_1260	WCP94_001260	Protein Synthesis	Ribosomal proteins, single-copy	SSU ribosomal protein S19p (S15e)	Bil_Bt	Bil_mono	1.96671	9.59538	9.87117E-23	4.56584E-22	3487.95	4531.72	11901.4	10246.9	15455.1	13826.2	11852.9	21148.8	26406.7	19417.9	23870.1	18666.1
QI0013_1298	WCP94_001298	Protein Synthesis	Ribosomal proteins, single-copy	SSU ribosomal protein S12p (S23e)	Bil_Bt	Bil_mono	1.96818	10.1357	1.23469E-77	2.2557E-76	6707.94	9287.03	17149.7	14843.6	17075.3	18259.1	21666.1	37991.7	36112.8	23816.2	31490	25147
QI0013_2772	WCP94_002772			hypothetical protein	Bil_Bt	Bil_mono	1.97025	-0.102574	4.02205E-10	1.05592E-09	7.933	11.042	17.768	5.55	6.87	15.255	22.043	27.421	42.844	15.216	23.058	13.488
QI0013_3943	WCP94_003943			Potassium efflux system KefA protein / Small-conductance mechanosensitive channel	Bil_Bt	Bil_mono	1.9747	6.86039	2.6685E-121	1.1122E-119	800.369	1052.65	1868.99	1402	1458.82	1857.31	2202.56	3270.62	3720.64	2716.93	3461.63	2780.41
QI0013_1127	WCP94_001127	RNA Processing	RNA pseudouridine synthases	tRNA pseudouridine(55) synthase (EC 5.4.99.25)	Bil_Bt	Bil_mono	1.98269	10.066	1.5707E-137	8.3789E-136	7699.58	10306.5	15522.8	13662.5	15483.7	13950.8	23840.7	34351.4	30882	23769.6	29855.7	24024.6
QI0013_1400	WCP94_001400			RNA-binding protein	Bil_Bt	Bil_mono	1.98441	13.076	4.62458E-78	8.56618E-77	70849.4	85351.8	116542	102339	106144	125852	202605	281038	233805	178918	233877	208132
QI0013_2443	WCP94_002443			hypothetical protein	Bil_Bt	Bil_mono	1.98463	-0.239008	9.80456E-13	2.99222E-12	7.052	11.042	14.437	6.66	9.161	8.899	16.956	34.039	26.291	19.97	18.254	14.451
QI0013_2010	WCP94_002010	Nucleosides and Nucleotides	DeNovo Purine Biosynthesis	Ribose-phosphate pyrophosphokinase (EC 2.7.6.1)	Bil_Bt	Bil_mono	1.98914	10.2105	1.90367E-89	4.35232E-88	6808.42	9581.47	18115.8	15669.5	19827	16949.7	23215.9	34119.7	36654.2	28019.5	35105.3	27916.8
QI0013_1880	WCP94_001880			FIG00603248: hypothetical protein	Bil_Bt	Bil_mono	2.00171	5.32015	5.25815E-81	1.04666E-79	260.032	322.051	647.43	546.147	619.485	490.705	726.555	1120.46	1161.66	978.552	1322.01	970.158
QI0013_4239	WCP94_004239	Protein Synthesis	Ribosomal proteins, single-copy	LSU ribosomal protein L19p	Bil_Bt	Bil_mono	2.01144	9.14752	2.5158E-62	3.40058E-61	3152.99	4033.92	8607.59	7429.59	10073.2	8152.57	11204.4	15160.8	18769.7	13505.7	16488.6	13655.4
QI0013_2359	WCP94_002359			Helicase PriA essential for oriC/DnaA-independent DNA replication	Bil_Bt	Bil_mono	2.01623	6.08253	1.64182E-73	2.73705E-72	588.818	659.744	955.042	788.138	927.51	739.871	1634.54	2052.76	1786.8	1634.72	1877.33	1542.42
QI0013_2011	WCP94_002011	Protein Synthesis	Ribosome LSU, bacterial	LSU ribosomal protein L25p	Bil_Bt	Bil_mono	2.02774	9.56374	2.36912E-73	3.91689E-72	4215.16	5674.54	10749.8	10356.8	13324.1	10186.6	15850.3	21958.2	23685.1	17647.2	22066.8	17440.7
QI0013_1263	WCP94_001263	Protein Synthesis	Ribosomal proteins, single-copy	LSU ribosomal protein L4p (L1e)	Bil_Bt	Bil_mono	2.03413	10.9479	4.97337E-82	1.01523E-80	11801	15777.7	28243.7	23004.8	30448.7	31444.5	35326.5	61390	64532.2	44270.7	59087.9	47662
QI0013_3491	WCP94_003491			Aerobic cobaltochelatase CobN subunit (EC 6.6.1.2)	Bil_Bt	Bil_mono	2.04004	5.78109	7.30957E-74	1.23399E-72	349.06	410.385	820.67	781.478	881.707	652.154	1041.93	1459.91	1925.07	1396.98	1597.75	1261.11
QI0013_1874	WCP94_001874	RNA Processing	Ribonuclease H	Ribonuclease HI (EC 3.1.26.4)	Bil_Bt	Bil_mono	2.04252	4.93406	1.78026E-89	4.09358E-88	199.211	269.603	483.074	352.997	487.802	352.138	672.297	846.256	973.733	707.525	918.489	698.475
QI0013_957	WCP94_000957			Protein translocase subunit SecD / Protein translocase subunit SecF	Bil_Bt	Bil_mono	1.28672	5.73449	1.35311E-58	1.6813E-57	520.063	626.619	1163.82	996.829	1076.37	1189.9	950.372	1316.19	1424.57	1111.69	1379.65	1185.96
QI0013_1296	WCP94_001296	Stress Response, Defense and Virulence	Antibiotic targets in protein synthesis	Translation elongation factor G	Bil_Bt	Bil_mono	2.0436	11.7069	1.47248E-52	1.53822E-51	17332.2	22785.6	48587.2	41822.4	58602.6	52063	62698.3	100560	106968	81331.1	95851.4	79453.7
QI0013_2434	WCP94_002434			Cobalt-zinc-cadmium resistance protein	Bil_Bt	Bil_mono	2.04527	6.36123	7.82438E-94	2.00675E-92	469.82	640.421	1211.57	1019.03	1193.17	1310.66	1535.35	2515.13	2651.48	1852.5	2341.38	2093.5
QI0013_1166	WCP94_001166			hypothetical protein	Bil_Bt	Bil_mono	2.04735	3.21889	2.76625E-44	2.30099E-43	71.399	77.292	143.256	123.216	128.248	105.514	200.926	207.073	308.673	279.586	248.837	222.549
QI0013_639	WCP94_000639			Auxin efflux carrier family protein	Bil_Bt	Bil_mono	2.04756	2.91264	4.94781E-39	3.64571E-38	61.702	65.33	77.736	107.675	114.507	92.802	127.168	243.949	279.461	166.42	219.054	176.305
QI0013_1028	WCP94_001028			branched-chain amino acid transport	Bil_Bt	Bil_mono	2.04971	1.45296	3.44617E-32	2.1115E-31	16.748	22.083	43.31	24.421	45.803	43.223	44.933	86.989	87.636	65.617	91.272	66.476
QI0013_2175	WCP94_002175	Protein Synthesis	tRNA aminoacylation, His	Histidyl-tRNA synthetase (EC 6.1.1.21)	Bil_Bt	Bil_mono	2.05666	8.47881	3.687E-115	1.3917E-113	2111.11	2806.44	5242.74	4463.53	5326.88	5129.52	6698.38	11504.4	11381	8040.48	10652	8269.94
QI0013_1165	WCP94_001165			hypothetical protein	Bil_Bt	Bil_mono	2.0622	4.69062	3.56226E-94	9.19523E-93	185.107	229.116	383.127	286.394	327.491	366.122	582.431	664.713	770.223	703.721	735.944	596.353
QI0013_4142	WCP94_004142			Uncharacterized amino acid permease GabP family	Bil_Bt	Bil_mono	2.06441	4.17045	1.44731E-85	3.14711E-84	125.168	161.946	260.971	241.992	232.45	216.114	390.831	556.922	580.345	415.576	556.281	365.134
QI0013_4463	WCP94_004463			Membrane-bound lytic murein transglycosylase A	Bil_Bt	Bil_mono	2.07297	5.91956	1.6023E-103	4.7487E-102	430.154	577.851	880.638	735.966	791.246	682.665	1453.96	1639.56	1775.12	1590.03	1672.69	1343.96
QI0013_1520	WCP94_001520	Respiration	Succinate dehydrogenase and Fumarate reductase cpmlexes	Fumarate reductase cytochrome b subunit	Bil_Bt	Bil_mono	2.07978	7.01086	3.38583E-48	3.1504E-47	844.442	978.114	1986.71	1449.73	1552.72	2089.95	3309.77	4999.06	3253.24	2979.4	3264.67	2464.41
QI0013_1297	WCP94_001297	Protein Synthesis	Ribosomal proteins, single-copy	SSU ribosomal protein S7p (S5e)	Bil_Bt	Bil_mono	2.0814	9.72376	4.3719E-54	4.75326E-53	4315.65	5507.07	12250.1	10715.4	13667.6	13317.7	14990.6	26195.2	27063	19973.3	24835.7	21199
QI0013_2125	WCP94_002125	Protein Synthesis	Universal GTPases	Translation initiation factor 2	Bil_Bt	Bil_mono	2.08662	10.0703	7.54973E-45	6.31935E-44	5043.73	7823.99	14850.9	13597.1	20456.7	13898.6	19528.8	32348.7	34861.6	25314	32570.8	26211.6
QI0013_1798	WCP94_001798			hypothetical protein	Bil_Bt	Bil_mono	2.09149	2.8772	3.7523E-15	1.27661E-14	65.228	80.053	75.515	68.823	145.424	47.036	206.013	265.696	157.745	192.097	189.27	150.293
QI0013_2926	WCP94_002926			Fluoride ion transporter CrcB	Bil_Bt	Bil_mono	2.10677	3.18248	2.56432E-37	1.81269E-36	62.584	68.091	143.256	146.527	119.088	76.275	169.558	233.548	269.724	230.136	328.581	227.366
QI0013_1128	WCP94_001128	Protein Synthesis	Ribosomal proteins, single-copy	SSU ribosomal protein S15p (S13e)	Bil_Bt	Bil_mono	2.11259	8.54921	7.55668E-97	2.05675E-95	1969.19	3062.24	4947.34	4882.02	5632.62	5035.45	7589.41	9529.13	11808.5	9732.27	11042	9476.14
QI0013_2506	WCP94_002506	Fatty Acids, Lipids, and Isoprenoids	Fatty Acid Biosynthesis FASII	3-oxoacyl-[acyl-carrier-protein] synthase KASIII (EC 2.3.1.180)	Bil_Bt	Bil_mono	2.11508	7.65967	9.263E-153	6.502E-151	1151.19	1518.24	2949.53	2487.63	2884.44	2782.78	4347.46	6156.4	6095.57	4845.21	5818.38	4772.75
QI0013_2408	WCP94_002408			Hypothetical iron-sulfur cluster binding protein YccM	Bil_Bt	Bil_mono	2.11733	4.75008	1.14198E-85	2.49675E-84	174.53	217.154	379.796	329.686	325.201	383.919	450.176	830.182	830.595	635.25	871.412	702.329
QI0013_962	WCP94_000962			Integrase	Bil_Bt	Bil_mono	1.84909	1.92539	7.90774E-18	3.0161E-17	50.243	33.125	41.089	46.622	44.658	69.919	90.713	119.138	95.426	104.607	90.312	82.854
QI0013_2435	WCP94_002435			Integral membrane protein	Bil_Bt	Bil_mono	2.14449	3.92925	2.61761E-50	2.5544E-49	64.347	120.539	278.739	167.618	191.227	219.927	309.443	444.403	483.945	374.684	458.284	376.695
QI0013_884	WCP94_000884			Rod shape-determining protein RodA	Bil_Bt	Bil_mono	2.14454	4.27455	5.88886E-57	6.99149E-56	123.405	146.303	249.866	219.791	342.377	205.944	484.935	563.541	499.525	512.575	575.497	432.573
QI0013_4139	WCP94_004139			hypothetical protein	Bil_Bt	Bil_mono	2.1481	0.675374	2.94246E-18	1.14521E-17	9.696	14.722	18.879	9.99	25.192	27.968	26.281	68.079	37.976	38.99	43.234	45.28
QI0013_2089	WCP94_002089	RNA Processing	RNA pseudouridine synthases	tRNA pseudouridine(38-40) synthase (EC 5.4.99.12)	Bil_Bt	Bil_mono	2.15188	6.42901	3.65664E-46	3.17358E-45	372.859	599.015	1261.54	1148.91	1425.62	1057.68	1489.57	2267.4	2679.71	2293.75	2821.76	2231.27
QI0013_980	WCP94_000980			hypothetical protein	Bil_Bt	Bil_mono	1.21141	2.1926	2.30691E-05	4.44816E-05	77.569	77.292	74.404	89.914	67.559	72.462	126.321	181.543	96.4	70.372	80.704	65.512
QI0013_2306	WCP94_002306			L-lactate permease	Bil_Bt	Bil_mono	2.15761	9.31517	4.99983E-64	6.99451E-63	3239.38	4065.2	8707.54	7610.53	9168.61	10182.8	11396.8	18817.2	19844.7	15704.4	20098.2	16156.4
QI0013_2002	WCP94_002002			hypothetical protein	Bil_Bt	Bil_mono	2.15817	4.3528	6.42301E-65	9.24405E-64	159.545	141.702	305.391	222.011	287.414	216.114	536.651	628.783	590.082	439.35	599.516	461.475
QI0013_2105	WCP94_002105			hypothetical protein	Bil_Bt	Bil_mono	2.15957	3.26871	7.0499E-45	5.91335E-44	52.888	106.737	115.493	123.216	128.248	100.429	212.795	330.938	225.906	241.547	308.405	230.256
QI0013_2448	WCP94_002448			membrane proteins related to metalloendopeptidases	Bil_Bt	Bil_mono	2.15997	6.84062	6.1386E-83	1.28589E-81	592.343	890.701	1452.55	1546.31	1646.62	1478.47	2401.79	4132.95	3676.82	2405.01	3193.57	2603.14
QI0013_618	WCP94_000618			hypothetical protein	Bil_Bt	Bil_mono	2.1731	1.55502	6.68029E-27	3.54481E-26	30.851	28.525	27.763	31.082	34.352	31.781	83.083	87.935	91.531	58.96	91.272	63.585
QI0013_3150	WCP94_003150			Putative RNA 2-O-ribose methyltransferase mtfA (EC 2.1.1.-)	Bil_Bt	Bil_mono	2.186	5.94171	7.1532E-136	3.5775E-134	378.148	484.917	869.533	732.636	811.857	689.021	1164.86	1840.02	1932.86	1421.71	1853.31	1666.71
QI0013_2107	WCP94_002107			Inner membrane protein translocase and chaperone YidC long form	Bil_Bt	Bil_mono	2.20203	9.22041	1.37617E-73	2.3038E-72	2935.27	4092.81	8069	7323.03	7906.74	8697.93	9994.59	17237.2	19721	15198.5	18908.8	15221.9
QI0013_484	WCP94_000484			hypothetical protein	Bil_Bt	Bil_mono	2.20288	1.07756	6.41128E-30	3.72842E-29	8.815	18.403	26.652	27.751	27.482	29.239	53.411	81.316	55.503	52.304	53.803	48.171
QI0013_2847	WCP94_002847			hypothetical protein	Bil_Bt	Bil_mono	2.21928	4.97934	5.3079E-49	5.03244E-48	135.745	227.276	440.874	386.299	448.869	418.243	612.104	1250.95	1046.76	667.584	897.352	678.243
QI0013_2575	WCP94_002575			hypothetical protein	Bil_Bt	Bil_mono	2.22622	3.48453	8.82811E-11	2.39791E-10	113.709	133.421	86.62	111.005	100.767	99.158	429.829	494.516	284.33	144.548	228.661	208.097
QI0013_4167	WCP94_004167			hypothetical protein	Bil_Bt	Bil_mono	2.23203	1.21227	1.45445E-31	8.73764E-31	14.103	23.924	19.989	26.641	34.352	26.696	63.584	69.97	61.345	64.666	60.528	56.841
QI0013_4240	WCP94_004240			hypothetical protein	Bil_Bt	Bil_mono	2.24761	4.88946	2.01777E-29	1.14838E-28	207.144	275.123	358.696	285.284	374.439	298.745	918.156	1250	742.959	516.379	790.708	551.073
QI0013_1317	WCP94_001317	Protein Synthesis	Ribosomal proteins, single-copy	LSU ribosomal protein L10p (P0)	Bil_Bt	Bil_mono	2.25975	11.7591	4.28627E-35	2.82062E-34	15643.3	20176.9	38611.5	41839.1	67780.4	37353.3	67005.9	124195	110898	78750.1	99474.5	83212
QI0013_3806	WCP94_003806			hypothetical protein	Bil_Bt	Bil_mono	2.26168	1.99232	7.18369E-25	3.58446E-24	24.681	46.927	42.2	43.292	35.497	49.579	114.452	147.504	88.61	78.931	105.684	112.719
QI0013_1452	WCP94_001452			putative lipoprotein	Bil_Bt	Bil_mono	2.26552	5.65626	1.1879E-110	4.0276E-109	285.594	437.989	574.136	558.357	592.003	640.713	1287.79	1569.59	1602.77	1182.06	1379.65	1105.04
QI0013_2147	WCP94_002147			hypothetical protein	Bil_Bt	Bil_mono	2.27564	2.48832	1.37244E-42	1.10043E-41	33.496	56.129	78.847	53.283	50.383	71.19	144.972	181.543	201.563	115.068	160.447	120.427
QI0013_1481	WCP94_001481			Cell division trigger factor (EC 5.2.1.8)	Bil_Bt	Bil_mono	2.29367	10.1166	1.52012E-77	2.76455E-76	5094.86	7007.83	13911.4	13270.7	16429.5	13363.4	21238	36931.8	35504.3	26070.9	33326.9	27866.7
QI0013_242	WCP94_000242			regulatory protein GntR HTH	Bil_Bt	Bil_mono	2.31895	6.477	1.8626E-117	7.3784E-116	417.814	597.174	1167.15	1026.8	1110.72	1111.08	1666.75	2792.17	2809.22	2164.42	2923.6	2234.16
QI0013_1140	WCP94_001140			hypothetical protein	Bil_Bt	Bil_mono	2.31989	3.52841	2.54687E-57	3.0509E-56	75.806	94.775	129.93	112.115	135.119	136.024	312.834	427.383	292.12	268.175	323.777	257.231
QI0013_3262	WCP94_003262			Pyrophosphate-energized proton pump (EC 3.6.1.1)	Bil_Bt	Bil_mono	2.33815	11.4863	1.03655E-46	9.19564E-46	11517.2	16659.2	33578.6	31296.9	45718.2	37099.1	48985.3	86339	100815	71136.6	91501.1	72859.1
QI0013_1850	WCP94_001850			Uncharacterized membrane protein PA1577	Bil_Bt	Bil_mono	2.3486	3.57267	2.81984E-70	4.47705E-69	83.739	87.414	137.704	101.015	114.507	170.348	290.792	347.012	368.071	324.282	347.796	270.719
QI0013_1799	WCP94_001799	Cell Cycle, Cell Division and Death	Bacterial cell division related cluster 2	Translation initiation factor 1	Bil_Bt	Bil_mono	2.34874	5.98487	2.26644E-13	7.1684E-13	694.593	563.129	601.899	466.223	564.521	467.822	2748.53	1980.9	1414.84	1205.84	1465.16	1164.77
QI0013_2126	WCP94_002126			hypothetical protein	Bil_Bt	Bil_mono	2.35965	4.28644	1.11191E-60	1.44441E-59	125.168	138.942	232.097	203.14	225.58	207.215	530.716	758.321	590.082	406.066	524.576	394.036
QI0013_1121	WCP94_001121			hypothetical protein	Bil_Bt	Bil_mono	2.36027	0.107462	6.15609E-11	1.69165E-10	13.222	7.361	11.105	11.101	5.725	10.17	33.064	40.658	34.081	36.137	14.411	17.341
QI0013_3297	WCP94_003297	Protein Synthesis	Universal GTPases	GTP-binding protein TypA/BipA	Bil_Bt	Bil_mono	2.36682	8.47366	4.611E-136	2.3353E-134	1710.92	2319.69	4432.06	3816.37	4110.81	4609.57	6740.77	11618.8	11615.7	8674.78	10873.9	8930.85
QI0013_3490	WCP94_003490			TonB-dependent receptor protein	Bil_Bt	Bil_mono	2.37236	6.0731	6.16631E-61	8.06255E-60	319.09	480.316	729.608	865.842	965.297	573.337	1279.31	2312.79	2466.47	1684.17	1845.62	1542.42
QI0013_1041	WCP94_001041			Uncharacterized MFS-type transporter	Bil_Bt	Bil_mono	2.37817	2.63367	2.00506E-48	1.87874E-47	40.547	58.889	76.625	39.962	67.559	71.19	151.754	223.147	191.825	135.989	173.898	155.11
QI0013_4270	WCP94_004270			hypothetical protein	Bil_Bt	Bil_mono	2.40731	3.92957	2.77721E-73	4.57268E-72	83.739	107.657	168.798	163.178	190.082	155.093	397.613	574.887	458.628	344.253	410.246	332.378
QI0013_985	WCP94_000985			hypothetical protein	Bil_Bt	Bil_mono	2.85727	0.167551	1.18804E-14	3.97769E-14	11.459	5.521	4.442	7.77	13.741	2.543	44.933	30.257	32.133	19.97	32.666	33.719
QI0013_4121	WCP94_004121			hypothetical protein	Bil_Bt	Bil_mono	2.43009	4.73421	1.68584E-29	9.63576E-29	237.114	241.078	243.203	258.643	186.647	213.571	737.577	897.316	669.929	583.898	749.395	710.999
QI0013_2573	WCP94_002573			Sodium/glycine symporter GlyP	Bil_Bt	Bil_mono	2.46041	7.77308	2.6777E-185	2.8955E-183	1049.82	1296.48	2521.98	2262.29	2448.17	2631.5	4841.73	7097.21	6511.35	5520.4	6873.3	5276.62
QI0013_2360	WCP94_002360			hypothetical protein	Bil_Bt	Bil_mono	2.47106	3.9142	2.4175E-108	7.9283E-107	87.265	103.056	149.919	153.187	152.295	177.976	364.549	492.625	488.814	357.566	484.224	329.488
QI0013_638	WCP94_000638	Cofactors, Vitamins, Prosthetic Groups	Pyridoxin (Vitamin B6) Biosynthesis	Pyridoxal kinase (EC 2.7.1.35)	Bil_Bt	Bil_mono	2.47634	5.93462	3.5503E-161	2.841E-159	316.445	390.142	767.365	622.74	657.272	594.948	1346.29	1605.52	1985.44	1662.3	1895.58	1600.23
QI0013_2400	WCP94_002400	Amino Acids and Derivatives	Proline Synthesis	NADP-specific glutamate dehydrogenase (EC 1.4.1.4)	Bil_Bt	Bil_mono	2.48917	8.3242	3.13998E-37	2.21181E-36	1154.72	1569.77	3151.64	3509.99	5531.85	3136.19	6131.21	10813.2	11895.1	7646.78	9210.83	7878.8
QI0013_2425	WCP94_002425			TRAP-type C4-dicarboxylate transport system small permease component clustered with pyruvate formate-lyase / TRAP-type C4-dicarboxylate transport system large permease component clustered with pyruvate formate-lyase	Bil_Bt	Bil_mono	2.49439	8.77268	4.93516E-28	2.69381E-27	1538.15	1900.1	3963.43	4714.4	8052.16	4544.74	7945.48	11010.8	15353.8	11720.8	14513.3	12133.2
QI0013_2338	WCP94_002338			hypothetical protein	Bil_Bt	Bil_mono	2.49802	6.36222	8.7114E-202	1.2448E-199	498.027	537.365	942.826	757.057	875.982	760.211	1995.7	2474.47	2644.66	2114.97	2417.28	1950.91
QI0013_1125	WCP94_001125	RNA Processing	Threonylcarbamoyladenosine	tRNA threonylcarbamoyladenosine biosynthesis protein TsaE	Bil_Bt	Bil_mono	2.52365	4.326	1.37611E-83	2.94428E-82	79.332	161.025	263.192	174.279	186.647	209.757	474.762	590.961	674.797	451.713	679.259	491.341
QI0013_1767	WCP94_001767			Spermidine export protein MdtJ	Bil_Bt	Bil_mono	2.52658	3.22692	9.71717E-75	1.6686E-73	52.888	60.73	88.841	91.024	93.896	110.599	194.992	267.587	281.409	302.41	308.405	219.658
QI0013_4249	WCP94_004249			hypothetical protein	Bil_Bt	Bil_mono	2.55631	7.89149	1.7079E-10	4.57385E-10	2276.82	2363.85	1727.96	1421.98	1446.23	1619.58	10921.2	10526.7	4929.04	3813.41	4615.5	3583.9
QI0013_1515	WCP94_001515			Transporter sodium/sulfate symporter family	Bil_Bt	Bil_mono	2.56443	5.53941	1.41224E-49	1.35176E-48	180.7	272.363	460.863	435.141	565.667	551.725	1230.14	2071.67	1271.7	1019.44	1276.85	925.841
QI0013_885	WCP94_000885			Peptidoglycan D D-transpeptidase MrdA (EC 3.4.16.4)	Bil_Bt	Bil_mono	2.5682	6.05575	3.15791E-94	8.2044E-93	361.4	512.521	685.187	493.974	748.878	565.709	1835.46	1955.37	1817.96	1759.3	1949.39	1655.14
QI0013_987	WCP94_000987			Probable low-affinity inorganic phosphate transporter	Bil_Bt	Bil_mono	-1.06668	2.82325	7.35545E-12	2.1403E-11	196.566	236.477	364.249	266.413	289.704	265.693	77.149	78.48	75.951	73.225	69.175	53.951
QI0013_3803	WCP94_003803			Transcriptional regulator AcrR family	Bil_Bt	Bil_mono	2.57491	1.98659	4.19707E-26	2.16957E-25	14.103	24.844	54.415	55.503	26.337	35.595	108.517	114.41	149.955	61.813	154.683	92.488
QI0013_1316	WCP94_001316	Protein Synthesis	Ribosomal proteins, single-copy	LSU ribosomal protein L1p (L10Ae)	Bil_Bt	Bil_mono	2.57636	10.61	2.30335E-93	5.83271E-92	6565.14	8109.24	16186.9	14021.1	21475.9	15872.9	34685.6	49462	51760.7	40114.9	46106	38872.8
QI0013_4381	WCP94_004381			hypothetical protein	Bil_Bt	Bil_mono	2.60399	0.478269	6.28889E-19	2.52629E-18	7.052	7.361	11.105	16.651	13.741	15.255	40.694	39.713	64.266	25.676	51.881	18.305
QI0013_2127	WCP94_002127			Transcription termination protein NusA	Bil_Bt	Bil_mono	2.61874	8.7006	1.1507E-111	4.0385E-110	1570.77	2237.79	4740.78	3966.22	4403.95	4477.36	7680.97	13395.4	14304.1	10771.7	13410.3	10759.4
QI0013_1800	WCP94_001800	Protein Synthesis	tRNA aminoacylation, Pro	Aminoacyl-tRNA editing enzyme ProX	Bil_Bt	Bil_mono	2.64593	4.25042	1.9709E-113	7.1688E-112	71.399	135.261	210.998	188.709	162.601	177.976	469.675	598.526	649.48	465.026	558.203	479.78
QI0013_1314	WCP94_001314			Transcription antitermination protein NusG	Bil_Bt	Bil_mono	2.64992	9.94912	1.21741E-96	3.26903E-95	3628.99	4952.22	10246.7	9480.97	11969.5	9746.72	20216.4	32384.7	34894.7	24810	30268.8	24657.6
QI0013_1315	WCP94_001315	Protein Synthesis	Ribosomal proteins, single-copy	LSU ribosomal protein L11p (L12e)	Bil_Bt	Bil_mono	2.68368	10.1485	3.29886E-88	7.49929E-87	4069.72	5716.86	10613.2	10343.5	14298.5	11160.4	22352	38208.2	38574.4	28076.5	36382.2	29266.6
QI0013_4130	WCP94_004130			hypothetical protein	Bil_Bt	Bil_mono	2.68677	-0.18832	1.33603E-14	4.45456E-14	9.696	1.84	13.326	5.55	6.87	2.543	25.434	36.876	20.448	18.069	20.176	26.976
QI0013_1129	WCP94_001129	Amino Acids and Derivatives	Peptidase clustering with DAP	Polyribonucleotide nucleotidyltransferase (EC 2.7.7.8)	Bil_Bt	Bil_mono	2.72979	10.4676	2.78097E-86	6.11355E-85	4662.06	7155.97	14166.8	12341.6	14393.6	15692.4	25326.9	48356.7	46735.3	35366.7	47478	38820.8
QI0013_887	WCP94_000887			Rod shape-determining protein MreC	Bil_Bt	Bil_mono	2.7634	6.39865	1.2007E-273	5.338E-271	382.555	465.593	799.57	733.746	739.718	747.499	1994	2337.37	2706.01	2278.53	2789.09	2200.44
QI0013_1517	WCP94_001517	Energy and Precursor Metabolites Generation	Pyruvate metabolism I: anaplerotic reactions, PEP	NADP-dependent malic enzyme (EC 1.1.1.40)	Bil_Bt	Bil_mono	2.82375	6.61466	2.99243E-44	2.48396E-43	304.986	518.962	786.244	820.33	1140.49	870.811	2742.6	4697.43	2860.83	2230.99	2484.53	1789.06
QI0013_2525	WCP94_002525			Hypothetical NagD-like phosphatase	Bil_Bt	Bil_mono	2.82963	5.35567	6.1612E-187	6.8475E-185	171.004	261.321	388.68	339.677	329.781	301.288	931.72	1366.3	1373.94	983.307	1273.01	1109.85
QI0013_3194	WCP94_003194			hypothetical protein	Bil_Bt	Bil_mono	2.83164	6.56304	3.8801E-127	1.7844E-125	408.999	580.612	830.665	679.353	898.883	727.159	2668.84	3545.77	2865.7	2153.96	2711.27	2173.46
QI0013_1160	WCP94_001160			membrane protein involved in aromatic hydrocarbon degradation	Bil_Bt	Bil_mono	2.84095	5.18386	8.0157E-172	7.4583E-170	133.101	206.113	303.17	315.255	308.025	339.425	867.288	1278.37	1210.35	854.925	1162.52	894.048
QI0013_988	WCP94_000988			hypothetical protein	Bil_Bt	Bil_mono	-1.42462	4.25024	1.6448E-36	1.12686E-35	552.678	617.417	929.5	815.89	1023.7	868.268	144.124	225.984	175.272	131.234	171.016	145.475
QI0013_65	WCP94_000065			Metal chaperone involved in Zn homeostasis	Bil_Bt	Bil_mono	2.86175	6.20845	5.6267E-111	1.9407E-109	379.911	477.555	685.187	539.486	472.916	541.555	1822.75	2196.49	2006.86	2191.99	2473	1897.92
QI0013_1438	WCP94_001438			hypothetical protein	Bil_Bt	Bil_mono	2.87531	1.57264	7.09666E-30	4.11503E-29	7.052	17.483	25.542	11.101	33.207	40.68	75.453	121.029	91.531	89.392	66.293	80.927
QI0013_3434	WCP94_003434			putative phage repressor	Bil_Bt	Bil_mono	2.90462	2.08149	1.93617E-63	2.67124E-62	11.459	18.403	37.757	42.182	45.803	30.51	105.126	165.469	146.06	107.46	124.899	102.122
QI0013_886	WCP94_000886			Rod shape-determining protein MreD	Bil_Bt	Bil_mono	2.90741	2.48448	4.5713E-77	8.20169E-76	22.037	30.365	62.189	35.522	45.803	44.494	157.689	156.959	191.825	161.666	167.173	142.585
QI0013_3619	WCP94_003619			hypothetical protein	Bil_Bt	Bil_mono	2.92241	3.12421	6.95403E-52	7.11588E-51	37.021	20.243	86.62	89.914	83.59	59.749	172.949	312.028	290.173	253.91	276.7	230.256
QI0013_2576	WCP94_002576	Stress Response, Defense and Virulence	Antibiotic targets in transcription	Transcription termination factor Rho	Bil_Bt	Bil_mono	2.9314	8.08281	5.3152E-226	1.0633E-223	904.382	1314.89	2395.38	2189.03	2514.58	2095.03	6132.91	8669.64	9166.73	6902.17	8738.14	7201.52
QI0013_1268	WCP94_001268			Uncharacterized MFS-type transporter	Bil_Bt	Bil_mono	2.93932	8.05649	3.53899E-51	3.59378E-50	870.004	1065.53	2070	1661.75	3143.23	2509.46	5543.69	5781.02	7562.01	8381.88	9993.85	8256.46
QI0013_1831	WCP94_001831			hypothetical protein	Bil_Bt	Bil_mono	2.9637	1.99078	1.27902E-11	3.67362E-11	31.733	24.844	26.652	26.641	35.497	5.085	165.319	186.271	92.505	75.127	69.175	103.085
QI0013_3620	WCP94_003620			Superfamily II DNA and RNA helicases	Bil_Bt	Bil_mono	2.97102	7.43901	1.34601070664148e-317	1.34634720931814e-314	593.225	860.336	1533.62	1299.87	1443.94	1356.43	3837.09	5591.91	5925.17	4555.16	5423.5	4727.47
QI0013_2027	WCP94_002027			hypothetical protein	Bil_Bt	Bil_mono	3.07264	1.29217	1.08063E-48	1.01732E-47	7.052	13.802	21.1	14.431	26.337	12.713	48.324	83.207	90.557	53.255	91.272	79.963
QI0013_2934	WCP94_002934			Peptidase M23/M37 family	Bil_Bt	Bil_mono	3.07284	4.96583	1.1069E-167	9.8418E-166	96.08	140.782	253.197	234.221	235.885	246.624	623.125	982.414	1119.79	884.406	1058.76	839.133
QI0013_2012	WCP94_002012	Protein Synthesis	Translation termination factors, bacterial	Peptidyl-tRNA hydrolase (EC 3.1.1.29)	Bil_Bt	Bil_mono	3.08261	4.73906	4.7838E-106	1.5071E-104	108.42	105.817	223.213	168.728	212.984	195.773	802.856	830.182	999.05	696.113	765.728	565.524
QI0013_2282	WCP94_002282			hypothetical protein	Bil_Bt	Bil_mono	3.11333	8.21351	0	0	1026.9	1421.62	2286.55	2001.43	2209.99	2026.38	6676.34	9341.92	10129.7	7988.18	9419.32	8310.41
QI0013_3621	WCP94_003621			hypothetical protein	Bil_Bt	Bil_mono	3.12092	4.59358	1.9506E-137	1.0269E-135	74.924	97.535	171.019	180.939	195.808	186.875	629.06	920.954	780.934	607.672	678.298	627.182
QI0013_64	WCP94_000064			MotA/TolQ/ExbB proton channel family protein	Bil_Bt	Bil_mono	3.12965	5.00916	3.9588E-120	1.6163E-118	134.864	154.584	224.324	217.571	193.517	238.996	728.251	846.256	1001	1105.98	1060.68	876.707
QI0013_997	WCP94_000997			TRAP-type C4-dicarboxylate transport system periplasmic component	Bil_Bt	Bil_mono	1.83651	6.05217	4.58923E-37	3.21568E-36	345.534	582.452	1167.15	1104.5	1096.98	1057.68	1219.97	2024.4	2442.12	1280.01	1813.92	1471.13
QI0013_2128	WCP94_002128			Bacterial ribosome SSU maturation protein RimP	Bil_Bt	Bil_mono	3.15927	7.23511	6.8893E-305	4.594E-302	455.717	648.702	1189.36	1053.44	1109.58	1027.17	3439.48	5370.66	5243.55	3930.38	4633.76	3906.64
QI0013_1213	WCP94_001213			hypothetical protein	Bil_Bt	Bil_mono	3.20586	6.23411	1.45776E-16	5.29264E-16	505.96	441.67	385.348	385.189	273.673	343.239	3527.65	3394.48	1786.8	1250.53	1714	1250.51
QI0013_2454	WCP94_002454			hypothetical protein	Bil_Bt	Bil_mono	3.26036	6.18167	3.28202E-07	7.29116E-07	587.055	554.848	242.092	248.652	199.243	157.636	4238.1	4245.47	1185.03	820.69	1099.11	780.365
QI0013_2933	WCP94_002933			hypothetical protein	Bil_Bt	Bil_mono	3.42914	2.11451	3.14903E-40	2.41365E-39	16.748	13.802	22.21	28.861	30.917	20.34	149.211	211.801	128.533	108.411	105.684	87.671
QI0013_3858	WCP94_003858	RNA Processing	ATP-dependent RNA helicases, bacterial	DEAD-box ATP-dependent RNA helicase DeaD ( CshA) (EC 3.6.4.13)	Bil_Bt	Bil_mono	3.48036	6.61336	3.2532E-263	1.3016E-260	217.721	357.936	589.683	506.185	602.309	654.697	2191.53	3176.06	3570.68	2607.57	3308.87	2752.47
QI0013_4334	WCP94_004334	Cofactors, Vitamins, Prosthetic Groups	Pyridoxin (Vitamin B6) Biosynthesis	Pyridoxal 5-phosphate synthase (glutamine hydrolyzing) synthase subunit (EC 4.3.3.6)	Bil_Bt	Bil_mono	3.48703	6.23268	6.28043E-55	6.96067E-54	198.329	205.192	448.648	460.672	423.677	512.316	1122.47	2457.45	1712.8	3267.55	2650.74	2220.67
QI0013_63	WCP94_000063			Biopolymer transport protein ExbD/TolR	Bil_Bt	Bil_mono	3.55681	4.26707	5.6372E-149	3.6975E-147	61.702	60.73	138.814	99.905	75.575	102.972	451.872	569.214	615.399	587.702	695.592	561.67
QI0013_1561	WCP94_001561			hypothetical protein	Bil_Bt	Bil_mono	3.60086	-0.51577	1.10313E-15	3.85468E-15	1.763	3.681	4.442	3.33	4.58	0	35.607	11.346	23.37	21.872	20.176	11.561
QI0013_2648	WCP94_002648			Predicted glycolate dehydrogenase 2-subunit type (EC 1.1.99.14) iron-sulfur subunit GlcF	Bil_Bt	Bil_mono	3.74398	7.53476	7.3577E-234	1.9625E-231	312.92	537.365	1033.89	911.354	943.541	991.58	4440.72	6471.26	6489.93	5149.52	6130.62	5022.28
QI0013_1399	WCP94_001399			hypothetical protein	Bil_Bt	Bil_mono	3.75454	3.36385	8.72723E-97	2.3593E-95	31.733	27.604	49.973	45.512	32.062	68.648	324.703	364.032	353.465	251.057	300.719	290.951
QI0013_66	WCP94_000066			Metal chaperone involved in Zn homeostasis	Bil_Bt	Bil_mono	3.80022	4.96849	2.8081E-207	4.4941E-205	64.347	112.258	173.24	124.326	137.409	138.567	698.578	1004.16	979.576	975.699	1150.99	915.243
QI0013_3261	WCP94_003261			hypothetical protein	Bil_Bt	Bil_mono	3.8201	5.2003	5.6689E-147	3.4366E-145	67.873	81.893	172.13	196.48	178.632	197.045	734.186	1179.09	1491.76	1048.92	1333.54	1008.69
QI0013_2647	WCP94_002647	Energy and Precursor Metabolites Generation	Glycolate, glyoxylate interconversions	Glycolate dehydrogenase (EC 1.1.99.14) subunit GlcD	Bil_Bt	Bil_mono	3.85199	8.46444	0	0	732.496	901.742	1863.44	1544.09	1621.42	1615.77	8831.42	13542.9	11702.3	9311.93	11592.6	9502.15
QI0013_68	WCP94_000068			Metal-dependent hydrolases of the beta-lactamase superfamily II	Bil_Bt	Bil_mono	3.88532	8.48485	1.0177E-183	1.0715E-181	652.283	903.583	1661.33	1588.49	1358.06	2110.28	7179.93	12372.4	12327.5	10641.4	12911.7	10341.3
QI0013_69	WCP94_000069			hypothetical protein	Bil_Bt	Bil_mono	3.89023	7.85981	3.7983E-148	2.3745E-146	437.206	498.719	1183.81	928.005	950.411	1395.84	4550.09	7476.37	8046.93	7588.77	8301.95	6620.58
QI0013_62	WCP94_000062			TonB domain protein	Bil_Bt	Bil_mono	4.01805	4.98876	9.5769E-141	5.4739E-139	42.31	109.497	147.698	146.527	105.347	111.871	718.925	1002.27	1087.66	975.699	1214.4	879.597
QI0013_2574	WCP94_002574			hypothetical protein	Bil_Bt	Bil_mono	4.02899	0.993008	1.00447E-40	7.75849E-40	0.881	3.681	12.216	3.33	8.016	16.526	54.259	98.336	84.715	43.745	59.567	46.244
QI0013_67	WCP94_000067			hypothetical protein	Bil_Bt	Bil_mono	4.11576	3.81539	2.7772E-198	3.8316E-196	22.918	31.285	55.526	47.732	57.254	66.105	295.031	491.68	519	412.723	530.341	402.707
QI0013_70	WCP94_000070			hypothetical protein	Bil_Bt	Bil_mono	4.19489	4.81524	7.7543E-176	7.3869E-174	55.532	55.209	122.157	65.493	90.461	138.567	757.924	1012.67	894.861	869.19	975.174	713.89
QI0013_71	WCP94_000071			Transcriptional regulator GntR family	Bil_Bt	Bil_mono	4.62866	7.50686	1.0255E-188	1.2068E-186	335.838	400.263	433.101	402.95	390.47	434.77	5408.9	5836.81	5470.43	5747.69	6275.7	4944.24
QI0013_4465	WCP94_004465			hypothetical protein	Bil_Bt	Bil_mono	6.34312	3.93042	2.14969E-24	1.05017E-23	13.222	16.563	7.774	15.541	3.435	0	895.265	453.858	454.733	305.263	409.285	337.195

## Sheet: Table S2 sulf
Table S2: Expression data for sulfur-associated genes in B. wadsworthia (QI0013) and B. thetaiotaomicron (QI0072) that were not differentially expressed between conditions. The table shows TMM-normalised gene expression data obtained via RNA-seq of monocultures and co-cultures.
Bacterium	Locus tag /Gene ID	Gene product	Pathway catalysed	B. wadsworthia monoculture						B. thetaiotaomicron monoculture					B. wadsworthia + B. thetaiotaomicron co-culture
				Rep1	Rep2	Rep3	Rep4	Rep5	Rep6	Rep1	Rep2	Rep3	Rep4	Rep5	Rep1	Rep2	Rep3	Rep4	Rep5	Rep6
B. wadsworthia (QI0013)	WCP94_000309	Adenylylsulfate reductase alpha subunit	APS to sulfite	69.6	69	133.3	121	105.3	101.7						53.4	67.1	75	45.6	63.4	30.8
	WCP94_000310	Adenylylsulfate reductase beta subunit		8.8	4.6	18.9	12.2	19.5	8.9						4.2	2.8	4.9	1	1	4.8
	WCP94_000741	Adenylylsulfate reductase alpha subunit		154.3	206.1	377.6	400.7	452.3	408.1						90.7	158.9	137.3	105.6	127.8	129.1
	WCP94_000742	Adenylylsulfate reductase beta subunit		2338.5	2603.1	3019.5	2890.6	2822.6	2484						2897.7	2326	2572.6	2231.9	3041.8	2239
	QI0013_194	Phosphoadenosine phosphosulfate (PAPS) reductase	PAPS to sulfite	4.4	12.9	43.3	36.6	44.7	31.8						9.3	26.5	9.7	15.2	20.2	11.6
B. thetaiotaomicron (QI0072)	QI0072_1554	Sulfate adenylyltransferase (Sat) subunit 1	Sulfate to APS							7483.7	7580.9	12009.5	9950.2	15905.7	5844	7813.6	7476.7	6595.8	6644.5	4961.1
	QI0072_1555	Sulfate adenylyltransferase (Sat) subunit 2	Sulfate to APS							4080.3	3775.9	6070.5	5608.8	8112.1	3249.9	4057.5	3917.8	3761.4	3442.8	2941.8
	QI0072_1556	Adenylylsulfate kinase / APS kinase	APS to PAPS							2180.8	1771.7	2815.9	2513.1	3720.2	1507.4	1973.8	1889.3	1700.3	1670.5	1354.5

## Sheet: Table S3 apr
Table S3: Summary of protein-protein comparison results using NCBI BLAST (blastp) to align B. wadsworthia (QI0013) AprA and AprB protein sequences to AprAB protein sequences from D. desulfuricans subsp. desulfuricans DSM 642, D. gigas DSM 1382 and D. alaskensis G20.
Query sequence	Subject sequence	% identity	alignment length	mismatches	gap opens	q. start	q. end	s. start	s. end	evalue	bit score	% positives
Bilophila_AprA	desulfuricans_AprA	31.193	654	357	19	17	584	15	661	6.49e-84	265	47.09
Bilophila_AprA	gigas_AprA	30.139	647	361	16	26	586	24	665	2.82e-81	258	45.75
Bilophila_AprA	alaskensis_AprA	30.435	644	355	19	28	584	26	663	1.2e-78	251	45.81
Bilophila_AprB	desulfuricans_AprB	38.095	104	65	0	1	105	1	105	1.14e-23	77.4	49.52
Bilophila_AprB	gigas_AprB	35.577	105	67	0	2	105	1	104	4.99e-23	75.9	49.04
Bilophila_AprB	alaskensis_AprB	38.272	81	50	0	25	105	4	84	3.75e-18	62.4	49.38

## Sheet: Table S4 apr Dd
Table S4: Assignment of predicted functional protein domains using InterProScan of AprAB genes in Desulfovibrio desulfuricans subsp. desulfuricans DSM 642 and the putative AprAB genes in B. wadsworthia QI0013.
Bacterial strain	Predicted gene and length (bp)	Database	Identifier	Protein family	Region start	Region end	InterProScan identifier	Predicted protein function
Desulfovibrio desulfuricans subsp. desulfuricans DSM 642	AprA, 662 bp	NCBIfam	TIGR02061	JCVI: adenylyl-sulfate reductase subunit alpha	26	660	IPR011803	Adenylylsulphate reductase, alpha subunit
		Pfam	PF00890	FAD binding domain	26	279	IPR003953	FAD-dependent oxidoreductase 2, FAD binding domain
		SUPERFAMILY	SSF51905	FAD/NAD(P)-binding domain	15	512	IPR036188	FAD/NAD(P)-binding domain superfamily
		Gene3D	G3DSA:3.90.700.10	Succinate dehydrogenase/fumarate reductase flavoprotein, catalytic domain	296	426	IPR027477	Succinate dehydrogenase/fumarate reductase flavoprotein, catalytic domain superfamily
		Gene3D	G3DSA:3.50.50.60	-	22	660	IPR036188	FAD/NAD(P)-binding domain superfamily
		SUPERFAMILY	SSF56425	Succinate dehydrogenase/fumarate reductase flavoprotein, catalytic domain	272	419	IPR027477	Succinate dehydrogenase/fumarate reductase flavoprotein, catalytic domain superfamily
		PANTHER	PTHR11632	SUCCINATE DEHYDROGENASE 2 FLAVOPROTEIN SUBUNIT	14	655	IPR030664	FAD-dependent oxidoreductase SdhA/FrdA/AprA
		SUPERFAMILY	SSF46977	Succinate dehydrogenase/fumarate reductase flavoprotein C-terminal domain	525	660	IPR037099	Fumarate reductase/succinate dehydrogenase flavoprotein-like, C-terminal domain superfamily
		PIRSF	PIRSF000171	SDHA_APRA_LASPO	15	662	-	-
	AprB, 162 bp	PANTHER	PTHR43687	ADENYLYLSULFATE REDUCTASE, BETA SUBUNIT	4	110	-	-
		ProSiteProfiles	PS51379	4Fe-4S ferredoxin-type iron-sulfur binding domain profile.	38	67	IPR017896	4Fe-4S ferredoxin-type, iron-sulphur binding domain
		Pfam	PF12139	Adenosine-5'-phosphosulfate reductase beta subunit	65	135	IPR022738	Adenylylsulphate reductase, beta subunit, C-terminal
		Pfam	PF13187	4Fe-4S dicluster domain	9	62	IPR017896	4Fe-4S ferredoxin-type, iron-sulphur binding domain
		ProSiteProfiles	PS51379	4Fe-4S ferredoxin-type iron-sulfur binding domain profile.	1	35	IPR017896	4Fe-4S ferredoxin-type, iron-sulphur binding domain
		NCBIfam	TIGR02060	JCVI: adenylyl-sulfate reductase subunit beta	1	132	IPR011802	Adenylylsulphate reductase, beta subunit
		Gene3D	G3DSA:3.30.70.20	-	1	67	-	-
		SUPERFAMILY	SSF54862	4Fe-4S ferredoxins	3	125	-	-
		Gene3D	G3DSA:6.20.260.10	-	68	161	IPR038465	APS reductase, beta subunit, C-terminal domain superfamily
		FunFam	G3DSA:3.30.70.20:FF:000038	Adenylylsulfate reductase subunit beta	1	67	-	-
		ProSitePatterns	PS00198	4Fe-4S ferredoxin-type iron-sulfur binding region signature.	47	58	IPR017900	4Fe-4S ferredoxin, iron-sulphur binding, conserved site
B. wadsworthia QI0013	AprA, 590 bp	PANTHER	PTHR11632	SUCCINATE DEHYDROGENASE 2 FLAVOPROTEIN SUBUNIT	21	580	IPR030664	FAD-dependent oxidoreductase SdhA/FrdA/AprA
		PRINTS	PR00368	FAD-dependent pyridine nucleotide reductase signature	29	48	-	-
		PRINTS	PR00368	FAD-dependent pyridine nucleotide reductase signature	376	398	-	-
		Pfam	PF00890	FAD binding domain	28	400	IPR003953	FAD-dependent oxidoreductase 2, FAD binding domain
		Gene3D	G3DSA:1.20.58.100	-	453	567	-	-
		Pfam	PF02910	Fumarate reductase flavoprotein C-term	463	572	IPR015939	Fumarate reductase/succinate dehydrogenase flavoprotein-like, C-terminal
		SUPERFAMILY	SSF56425	Succinate dehydrogenase/fumarate reductase flavoprotein, catalytic domain	252	375	IPR027477	Succinate dehydrogenase/fumarate reductase flavoprotein, catalytic domain superfamily
		SUPERFAMILY	SSF51905	FAD/NAD(P)-binding domain	21	431	IPR036188	FAD/NAD(P)-binding domain superfamily
		PIRSF	PIRSF000171	SDHA_APRA_LASPO	17	588	-	-
		SUPERFAMILY	SSF46977	Succinate dehydrogenase/fumarate reductase flavoprotein C-terminal domain	452	583	IPR037099	Fumarate reductase/succinate dehydrogenase flavoprotein-like, C-terminal domain superfamily
		Gene3D	G3DSA:3.90.700.10	Succinate dehydrogenase/fumarate reductase flavoprotein, catalytic domain	262	374	IPR027477	Succinate dehydrogenase/fumarate reductase flavoprotein, catalytic domain superfamily
		Gene3D	G3DSA:3.50.50.60	-	26	571	IPR036188	FAD/NAD(P)-binding domain superfamily
	AprB, 107 bp	Pfam	PF00037	4Fe-4S binding domain	45	63	IPR017896	4Fe-4S ferredoxin-type, iron-sulphur binding domain
		SUPERFAMILY	SSF54862	4Fe-4S ferredoxins	3	67	-	-
		Gene3D	G3DSA:3.30.70.20	-	1	67	-	-
		ProSitePatterns	PS00198	4Fe-4S ferredoxin-type iron-sulfur binding region signature.	47	58	IPR017900	4Fe-4S ferredoxin, iron-sulphur binding, conserved site
		ProSiteProfiles	PS51379	4Fe-4S ferredoxin-type iron-sulfur binding domain profile.	1	35	IPR017896	4Fe-4S ferredoxin-type, iron-sulphur binding domain
		ProSiteProfiles	PS51379	4Fe-4S ferredoxin-type iron-sulfur binding domain profile.	37	67	IPR017896	4Fe-4S ferredoxin-type, iron-sulphur binding domain

## Sheet: Table S5 apr other Bilophilas
Table S5: Publicly available B. wadsworthia genomes containing 1.8.99.2 -adenylyl-sulfate reductase genes as searched via BV-BRC.
Genome	Genome ID	Accession	BRC ID	RefSeq Locus Tag	Feature ID	Annotation	Feature Type	Start	End	Length	Strand	FIGfam ID	PATRIC genus-specific families (PLfams)	PATRIC cross-genus families (PGfams)	Protein ID	AA Length	Gene Symbol	Product	GO
Bilophila wadsworthia ATCC 49260	1408428.3	JNJP01000005	fig|1408428.3.peg.842		PATRIC.1408428.3.JNJP01000005.CDS.112188.112511.rev	PATRIC	CDS	112188	112511	324	-	FIG00590542		PGF_00035911		107		Adenylylsulfate reductase beta-subunit (EC 1.8.99.2)	GO:0009973|adenylyl-sulfate reductase activity
Bilophila wadsworthia ATCC 49261	1408428.3	JNJP01000005	fig|1408428.3.peg.843		PATRIC.1408428.3.JNJP01000005.CDS.112544.114316.rev	PATRIC	CDS	112544	114316	1773	-	FIG00135056		PGF_00035871		590		Adenylylsulfate reductase alpha-subunit (EC 1.8.99.2)	GO:0009973|adenylyl-sulfate reductase activity
Bilophila wadsworthia ATCC 49262	1408428.3	JNJP01000081	fig|1408428.3.peg.3738		PATRIC.1408428.3.JNJP01000081.CDS.10090.10317.fwd	PATRIC	CDS	10090	10317	228	+					75		Adenylylsulfate reductase beta-subunit (EC 1.8.99.2)	GO:0009973|adenylyl-sulfate reductase activity
Bilophila wadsworthia ATCC 49263	1408428.3	JNJP01000081	fig|1408428.3.peg.3737		PATRIC.1408428.3.JNJP01000081.CDS.8305.9984.fwd	PATRIC	CDS	8305	9984	1680	+					559		Adenylylsulfate reductase alpha-subunit (EC 1.8.99.2)	GO:0009973|adenylyl-sulfate reductase activity
Bilophila sp. bin.374	1929485.13	JBAMPR010000019	fig|1929485.13.peg.1192	V8Q84_04350	PATRIC.1929485.13.JBAMPR010000019.CDS.16535.18139.rev	PATRIC	CDS	16535	18139	1605	-			PGF_00035871		534		Adenylylsulfate reductase alpha-subunit (EC 1.8.99.2)	GO:0009973|adenylyl-sulfate reductase activity
Bilophila sp. bin.375	1929485.13	JBAMPR010000019	fig|1929485.13.peg.1193		PATRIC.1929485.13.JBAMPR010000019.CDS.18142.18306.rev	PATRIC	CDS	18142	18306	165	-			PGF_00035871		54		Adenylylsulfate reductase alpha-subunit (EC 1.8.99.2)	GO:0009973|adenylyl-sulfate reductase activity
Bilophila sp. ena-SAMPLE-TAB-10-01-2024-09:53:06:038-238932	1929485.14	CAWUGJ010000022	fig|1929485.14.peg.3002	MEBIL_01817	PATRIC.1929485.14.CAWUGJ010000022.CDS.175146.175373.rev	PATRIC	CDS	175146	175373	228	-					75	Hnr	Adenylylsulfate reductase beta-subunit (EC 1.8.99.2)	GO:0009973|adenylyl-sulfate reductase activity
Bilophila sp. ena-SAMPLE-TAB-10-01-2024-09:53:06:038-238933	1929485.14	CAWUGJ010000022	fig|1929485.14.peg.3003	MEBIL_01818	PATRIC.1929485.14.CAWUGJ010000022.CDS.175523.177202.rev	PATRIC	CDS	175523	177202	1680	-					559	aprA_1	Adenylylsulfate reductase alpha-subunit (EC 1.8.99.2)	GO:0009973|adenylyl-sulfate reductase activity
Bilophila sp. ena-SAMPLE-TAB-10-01-2024-09:53:06:038-238934	1929485.14	CAWUGJ010000022	fig|1929485.14.peg.3167	MEBIL_01947	PATRIC.1929485.14.CAWUGJ010000022.CDS.349090.349413.rev	PATRIC	CDS	349090	349413	324	-			PGF_00035911		107	aprB	Adenylylsulfate reductase beta-subunit (EC 1.8.99.2)	GO:0009973|adenylyl-sulfate reductase activity
Bilophila sp. ena-SAMPLE-TAB-10-01-2024-09:53:06:038-238935	1929485.14	CAWUGJ010000022	fig|1929485.14.peg.3168	MEBIL_01948	PATRIC.1929485.14.CAWUGJ010000022.CDS.349446.351218.rev	PATRIC	CDS	349446	351218	1773	-			PGF_00035871		590	aprA_2	Adenylylsulfate reductase alpha-subunit (EC 1.8.99.2)	GO:0009973|adenylyl-sulfate reductase activity
Bilophila sp. strain Gw_UH_bin_233	1929485.3	JAGPGN010000387	fig|1929485.3.peg.131		PATRIC.1929485.3.JAGPGN010000387.CDS.2005.2856.fwd	PATRIC	CDS	2005	2856	852	+					284		Adenylylsulfate reductase alpha-subunit (EC 1.8.99.2)	GO:0009973|adenylyl-sulfate reductase activity
Bilophila sp. strain Gw_UH_bin_234	1929485.3	JAGPGN010000417	fig|1929485.3.peg.353	KBG37_10435	PATRIC.1929485.3.JAGPGN010000417.CDS.1318.1545.rev	PATRIC	CDS	1318	1545	228	-					75		Adenylylsulfate reductase beta-subunit (EC 1.8.99.2)	GO:0009973|adenylyl-sulfate reductase activity
Bilophila sp. strain Gw_UH_bin_235	1929485.3	JAGPGN010000417	fig|1929485.3.peg.354	KBG37_10440	PATRIC.1929485.3.JAGPGN010000417.CDS.1649.2656.rev	PATRIC	CDS	1649	2656	1008	-					335		Adenylylsulfate reductase alpha-subunit (EC 1.8.99.2)	GO:0009973|adenylyl-sulfate reductase activity
Bilophila sp. strain Gw_Inlet_bin_98	1929485.4	JAGOYR010000206	fig|1929485.4.peg.1427		PATRIC.1929485.4.JAGOYR010000206.CDS.2.1504.rev	PATRIC	CDS	2	1504	1503	-					501		Adenylylsulfate reductase alpha-subunit (EC 1.8.99.2)	GO:0009973|adenylyl-sulfate reductase activity
Bilophila sp. strain L3_079_000M1_dasL3_079_000M1_metabat.metabat.38	1929485.6	JAGZET010000006	fig|1929485.6.peg.3261	KHX83_04595	PATRIC.1929485.6.JAGZET010000006.CDS.75388.77067.fwd	PATRIC	CDS	75388	77067	1680	+					559		Adenylylsulfate reductase alpha-subunit (EC 1.8.99.2)	GO:0009973|adenylyl-sulfate reductase activity
Bilophila sp. strain L3_079_000M1_dasL3_079_000M1_metabat.metabat.39	1929485.6	JAGZET010000006	fig|1929485.6.peg.3262	KHX83_04600	PATRIC.1929485.6.JAGZET010000006.CDS.77216.77443.fwd	PATRIC	CDS	77216	77443	228	+					75		Adenylylsulfate reductase beta-subunit (EC 1.8.99.2)	GO:0009973|adenylyl-sulfate reductase activity
Bilophila sp. strain L3_079_000M1_dasL3_079_000M1_metabat.metabat.40	1929485.6	JAGZET010000007	fig|1929485.6.peg.3884	KHX83_04970	PATRIC.1929485.6.JAGZET010000007.CDS.38025.38348.rev	PATRIC	CDS	38025	38348	324	-			PGF_00035911		107		Adenylylsulfate reductase beta-subunit (EC 1.8.99.2)	GO:0009973|adenylyl-sulfate reductase activity
Bilophila sp. D5_SB_14	1929485.8	JAUMRA010000027	fig|1929485.8.peg.2276	Q3X91_00870	PATRIC.1929485.8.JAUMRA010000027.CDS.2575.2898.rev	PATRIC	CDS	2575	2898	324	-			PGF_00035911		107		Adenylylsulfate reductase beta-subunit (EC 1.8.99.2)	GO:0009973|adenylyl-sulfate reductase activity
Bilophila sp. D5_SB_15	1929485.8	JAUMRA010000027	fig|1929485.8.peg.2277	Q3X91_00875	PATRIC.1929485.8.JAUMRA010000027.CDS.2931.4703.rev	PATRIC	CDS	2931	4703	1773	-			PGF_00035871		590		Adenylylsulfate reductase alpha-subunit (EC 1.8.99.2)	GO:0009973|adenylyl-sulfate reductase activity
Bilophila sp. D5_SB_16	1929485.8	JAUMRA010000169	fig|1929485.8.peg.2925		PATRIC.1929485.8.JAUMRA010000169.CDS.2.1384.rev	PATRIC	CDS	2	1384	1383	-					461		Adenylylsulfate reductase alpha-subunit (EC 1.8.99.2)	GO:0009973|adenylyl-sulfate reductase activity
Bilophila sp. D5_SB_17	1929485.9	JAUMNU010000262	fig|1929485.9.peg.2544	Q3X05_07345	PATRIC.1929485.9.JAUMNU010000262.CDS.5030.5353.fwd	PATRIC	CDS	5030	5353	324	+			PGF_00035911		107		Adenylylsulfate reductase beta-subunit (EC 1.8.99.2)	GO:0009973|adenylyl-sulfate reductase activity
Bilophila sp. D5_SB_18	1929485.9	JAUMNU010000308	fig|1929485.9.peg.1731	Q3X05_08645	PATRIC.1929485.9.JAUMNU010000308.CDS.4151.5830.fwd	PATRIC	CDS	4151	5830	1680	+					559		Adenylylsulfate reductase alpha-subunit (EC 1.8.99.2)	GO:0009973|adenylyl-sulfate reductase activity
Bilophila sp. D5_SB_19	1929485.9	JAUMNU010000308	fig|1929485.9.peg.1732	Q3X05_08650	PATRIC.1929485.9.JAUMNU010000308.CDS.5979.6206.fwd	PATRIC	CDS	5979	6206	228	+					75		Adenylylsulfate reductase beta-subunit (EC 1.8.99.2)	GO:0009973|adenylyl-sulfate reductase activity
Candidatus Bilophila faecipullorum strain ChiSxjej5B17-1746	2838482.3	DXGI01000014	fig|2838482.3.peg.2933	H9874_00420	PATRIC.2838482.3.DXGI01000014.CDS.13065.14837.rev	PATRIC	CDS	13065	14837	1773	-			PGF_00035871		590		Adenylylsulfate reductase alpha-subunit (EC 1.8.99.2)	GO:0009973|adenylyl-sulfate reductase activity
Candidatus Bilophila faecipullorum strain ChiSxjej5B17-1747	2838482.3	DXGI01000257	fig|2838482.3.peg.884	H9874_06835	PATRIC.2838482.3.DXGI01000257.CDS.1.72.rev	PATRIC	CDS	1	72	72	-					24		Adenylylsulfate reductase beta-subunit (EC 1.8.99.2)	GO:0009973|adenylyl-sulfate reductase activity
Candidatus Bilophila faecipullorum BRZ_GK__bin17	2838482.4	CALVEZ010000002	fig|2838482.4.peg.231		PATRIC.2838482.4.CALVEZ010000002.CDS.50136.50459.rev	PATRIC	CDS	50136	50459	324	-			PGF_00035911		107		Adenylylsulfate reductase beta-subunit (EC 1.8.99.2)	GO:0009973|adenylyl-sulfate reductase activity
Candidatus Bilophila faecipullorum BRZ_GK__bin18	2838482.4	CALVEZ010000002	fig|2838482.4.peg.232		PATRIC.2838482.4.CALVEZ010000002.CDS.50489.52261.rev	PATRIC	CDS	50489	52261	1773	-			PGF_00035871		590		Adenylylsulfate reductase alpha-subunit (EC 1.8.99.2)	GO:0009973|adenylyl-sulfate reductase activity
Candidatus Bilophila faecipullorum BRZ_GK__bin19	2838482.4	CALVEZ010000044	fig|2838482.4.peg.3246		PATRIC.2838482.4.CALVEZ010000044.CDS.10779.12458.fwd	PATRIC	CDS	10779	12458	1680	+					559		Adenylylsulfate reductase alpha-subunit (EC 1.8.99.2)	GO:0009973|adenylyl-sulfate reductase activity
Candidatus Bilophila faecipullorum BRZ_GK__bin20	2838482.4	CALVEZ010000044	fig|2838482.4.peg.3247		PATRIC.2838482.4.CALVEZ010000044.CDS.12606.12833.fwd	PATRIC	CDS	12606	12833	228	+					75		Adenylylsulfate reductase beta-subunit (EC 1.8.99.2)	GO:0009973|adenylyl-sulfate reductase activity
Bilophila wadsworthia strain MGYG-HGUT-01359	35833.422	CABKPK010000002	fig|35833.422.peg.4081		PATRIC.35833.422.CABKPK010000002.CDS.752201.752428.rev	PATRIC	CDS	752201	752428	228	-					75		Adenylylsulfate reductase beta-subunit (EC 1.8.99.2)	GO:0009973|adenylyl-sulfate reductase activity
Bilophila wadsworthia strain MGYG-HGUT-01360	35833.422	CABKPK010000002	fig|35833.422.peg.4082		PATRIC.35833.422.CABKPK010000002.CDS.752577.754256.rev	PATRIC	CDS	752577	754256	1680	-					559		Adenylylsulfate reductase alpha-subunit (EC 1.8.99.2)	GO:0009973|adenylyl-sulfate reductase activity
Bilophila wadsworthia strain ERR3160556-bin.9	35833.428	CAJMAD010000012	fig|35833.428.peg.3355		PATRIC.35833.428.CAJMAD010000012.CDS.17237.17464.rev	PATRIC	CDS	17237	17464	228	-					75		Adenylylsulfate reductase beta-subunit (EC 1.8.99.2)	GO:0009973|adenylyl-sulfate reductase activity
Bilophila wadsworthia QI0013	35833.429	35833.429.con.0002	fig|35833.429.peg.309		PATRIC.35833.429.35833.429.con.0002.CDS.112970.114649.fwd	PATRIC	CDS	112970	114649	1680	+					559		Adenylylsulfate reductase alpha-subunit (EC 1.8.99.2)	GO:0009973|adenylyl-sulfate reductase activity
Bilophila wadsworthia QI0013	35833.429	35833.429.con.0002	fig|35833.429.peg.310		PATRIC.35833.429.35833.429.con.0002.CDS.114798.115025.fwd	PATRIC	CDS	114798	115025	228	+					75		Adenylylsulfate reductase beta-subunit (EC 1.8.99.2)	GO:0009973|adenylyl-sulfate reductase activity
Bilophila wadsworthia QI0013	35833.429	35833.429.con.0002	fig|35833.429.peg.741		PATRIC.35833.429.35833.429.con.0002.CDS.591720.593492.fwd	PATRIC	CDS	591720	593492	1773	+			PGF_00035871		590		Adenylylsulfate reductase alpha-subunit (EC 1.8.99.2)	GO:0009973|adenylyl-sulfate reductase activity
Bilophila wadsworthia strain L3_083_000G1_dasL3_083_000G1_concoct_56	35833.430	JAGZFK010000010	fig|35833.430.peg.4492	KHY13_07190	PATRIC.35833.430.JAGZFK010000010.CDS.94092.94415.fwd	PATRIC	CDS	94092	94415	324	+			PGF_00035911		107		Adenylylsulfate reductase beta-subunit (EC 1.8.99.2)	GO:0009973|adenylyl-sulfate reductase activity
Bilophila wadsworthia strain L3_083_000G1_dasL3_083_000G1_concoct_56	35833.430	JAGZFK010000021	fig|35833.430.peg.2821	KHY13_11780	PATRIC.35833.430.JAGZFK010000021.CDS.36297.37976.fwd	PATRIC	CDS	36297	37976	1680	+					559		Adenylylsulfate reductase alpha-subunit (EC 1.8.99.2)	GO:0009973|adenylyl-sulfate reductase activity
Bilophila wadsworthia strain L3_083_000G1_dasL3_083_000G1_concoct_56	35833.430	JAGZFK010000021	fig|35833.430.peg.2822	KHY13_11785	PATRIC.35833.430.JAGZFK010000021.CDS.38125.38352.fwd	PATRIC	CDS	38125	38352	228	+					75		Adenylylsulfate reductase beta-subunit (EC 1.8.99.2)	GO:0009973|adenylyl-sulfate reductase activity
Bilophila wadsworthia strain DFI.5.71	35833.432	JAJDKP010000056	fig|35833.432.peg.3969	LJE06_15575	PATRIC.35833.432.JAJDKP010000056.CDS.19190.20869.fwd	PATRIC	CDS	19190	20869	1680	+					559		Adenylylsulfate reductase alpha-subunit (EC 1.8.99.2)	GO:0009973|adenylyl-sulfate reductase activity
Bilophila wadsworthia strain DFI.5.71	35833.433	JAJDKP010000056	fig|35833.433.peg.3970	LJE06_15580	PATRIC.35833.433.JAJDKP010000056.CDS.21018.21245.fwd	PATRIC	CDS	21018	21245	228	+					75		Adenylylsulfate reductase beta-subunit (EC 1.8.99.2)	GO:0009973|adenylyl-sulfate reductase activity
Bilophila wadsworthia strain 2407	35833.434	DYTY01000126	fig|35833.434.peg.2005	K8U76_08600	PATRIC.35833.434.DYTY01000126.CDS.76004.77776.fwd	PATRIC	CDS	76004	77776	1773	+			PGF_00035871		590		Adenylylsulfate reductase alpha-subunit (EC 1.8.99.2)	GO:0009973|adenylyl-sulfate reductase activity
Bilophila wadsworthia strain 2407	35833.434	DYTY01000126	fig|35833.434.peg.2006	K8U76_08605	PATRIC.35833.434.DYTY01000126.CDS.77809.78132.fwd	PATRIC	CDS	77809	78132	324	+			PGF_00035911		107		Adenylylsulfate reductase beta-subunit (EC 1.8.99.2)	GO:0009973|adenylyl-sulfate reductase activity
Bilophila wadsworthia strain 2407	35833.434	DYTY01000209	fig|35833.434.peg.3300	K8U76_14110	PATRIC.35833.434.DYTY01000209.CDS.5244.5471.rev	PATRIC	CDS	5244	5471	228	-					75		Adenylylsulfate reductase beta-subunit (EC 1.8.99.2)	GO:0009973|adenylyl-sulfate reductase activity
Bilophila wadsworthia strain 2407	35833.434	DYTY01000209	fig|35833.434.peg.3301	K8U76_14115	PATRIC.35833.434.DYTY01000209.CDS.5620.7299.rev	PATRIC	CDS	5620	7299	1680	-					559		Adenylylsulfate reductase alpha-subunit (EC 1.8.99.2)	GO:0009973|adenylyl-sulfate reductase activity
Bilophila wadsworthia strain DFI.5.69	35833.435	JAJFEC010000033	fig|35833.435.peg.2252	LK519_11210	PATRIC.35833.435.JAJFEC010000033.CDS.19192.20871.fwd	PATRIC	CDS	19192	20871	1680	+					559		Adenylylsulfate reductase alpha-subunit (EC 1.8.99.2)	GO:0009973|adenylyl-sulfate reductase activity
Bilophila wadsworthia strain DFI.5.69	35833.435	JAJFEC010000033	fig|35833.435.peg.2253	LK519_11215	PATRIC.35833.435.JAJFEC010000033.CDS.21020.21247.fwd	PATRIC	CDS	21020	21247	228	+					75		Adenylylsulfate reductase beta-subunit (EC 1.8.99.2)	GO:0009973|adenylyl-sulfate reductase activity
Bilophila wadsworthia strain DFI.5.71	35833.436	JAJDKP010000056	fig|35833.436.peg.3969	LJE06_15575	PATRIC.35833.436.JAJDKP010000056.CDS.19190.20869.fwd	PATRIC	CDS	19190	20869	1680	+					559		Adenylylsulfate reductase alpha-subunit (EC 1.8.99.2)	GO:0009973|adenylyl-sulfate reductase activity
Bilophila wadsworthia strain DFI.5.71	35833.436	JAJDKP010000056	fig|35833.436.peg.3970	LJE06_15580	PATRIC.35833.436.JAJDKP010000056.CDS.21018.21245.fwd	PATRIC	CDS	21018	21245	228	+					75		Adenylylsulfate reductase beta-subunit (EC 1.8.99.2)	GO:0009973|adenylyl-sulfate reductase activity
Bilophila wadsworthia strain DFI.5.69	35833.437	JAJFEC010000033	fig|35833.437.peg.2252	LK519_11210	PATRIC.35833.437.JAJFEC010000033.CDS.19192.20871.fwd	PATRIC	CDS	19192	20871	1680	+					559		Adenylylsulfate reductase alpha-subunit (EC 1.8.99.2)	GO:0009973|adenylyl-sulfate reductase activity
Bilophila wadsworthia strain DFI.5.69	35833.437	JAJFEC010000033	fig|35833.437.peg.2253	LK519_11215	PATRIC.35833.437.JAJFEC010000033.CDS.21020.21247.fwd	PATRIC	CDS	21020	21247	228	+					75		Adenylylsulfate reductase beta-subunit (EC 1.8.99.2)	GO:0009973|adenylyl-sulfate reductase activity
Bilophila wadsworthia strain 2407	35833.438	DYTY01000126	fig|35833.438.peg.2005	K8U76_08600	PATRIC.35833.438.DYTY01000126.CDS.76004.77776.fwd	PATRIC	CDS	76004	77776	1773	+			PGF_00035871		590		Adenylylsulfate reductase alpha-subunit (EC 1.8.99.2)	GO:0009973|adenylyl-sulfate reductase activity
Bilophila wadsworthia strain 2407	35833.438	DYTY01000209	fig|35833.438.peg.3300	K8U76_14110	PATRIC.35833.438.DYTY01000209.CDS.5244.5471.rev	PATRIC	CDS	5244	5471	228	-					75		Adenylylsulfate reductase beta-subunit (EC 1.8.99.2)	GO:0009973|adenylyl-sulfate reductase activity
Bilophila wadsworthia strain 2407	35833.438	DYTY01000209	fig|35833.438.peg.3301	K8U76_14115	PATRIC.35833.438.DYTY01000209.CDS.5620.7299.rev	PATRIC	CDS	5620	7299	1680	-					559		Adenylylsulfate reductase alpha-subunit (EC 1.8.99.2)	GO:0009973|adenylyl-sulfate reductase activity
Bilophila wadsworthia DFI.5.71	35833.439	JAJDKP010000056	fig|35833.439.peg.3969	LJE06_15575	PATRIC.35833.439.JAJDKP010000056.CDS.19190.20869.fwd	PATRIC	CDS	19190	20869	1680	+					559		Adenylylsulfate reductase alpha-subunit (EC 1.8.99.2)	GO:0009973|adenylyl-sulfate reductase activity
Bilophila wadsworthia DFI.5.71	35833.439	JAJDKP010000056	fig|35833.439.peg.3970	LJE06_15580	PATRIC.35833.439.JAJDKP010000056.CDS.21018.21245.fwd	PATRIC	CDS	21018	21245	228	+					75		Adenylylsulfate reductase beta-subunit (EC 1.8.99.2)	GO:0009973|adenylyl-sulfate reductase activity
Bilophila wadsworthia DFI.5.69	35833.440	JAJFEC010000033	fig|35833.440.peg.2252	LK519_11210	PATRIC.35833.440.JAJFEC010000033.CDS.19192.20871.fwd	PATRIC	CDS	19192	20871	1680	+					559		Adenylylsulfate reductase alpha-subunit (EC 1.8.99.2)	GO:0009973|adenylyl-sulfate reductase activity
Bilophila wadsworthia DFI.5.69	35833.440	JAJFEC010000033	fig|35833.440.peg.2253	LK519_11215	PATRIC.35833.440.JAJFEC010000033.CDS.21020.21247.fwd	PATRIC	CDS	21020	21247	228	+					75		Adenylylsulfate reductase beta-subunit (EC 1.8.99.2)	GO:0009973|adenylyl-sulfate reductase activity
Bilophila wadsworthia 2407	35833.441	DYTY01000126	fig|35833.441.peg.2005	K8U76_08600	PATRIC.35833.441.DYTY01000126.CDS.76004.77776.fwd	PATRIC	CDS	76004	77776	1773	+			PGF_00035871		590		Adenylylsulfate reductase alpha-subunit (EC 1.8.99.2)	GO:0009973|adenylyl-sulfate reductase activity
Bilophila wadsworthia 2407	35833.441	DYTY01000126	fig|35833.441.peg.2006	K8U76_08605	PATRIC.35833.441.DYTY01000126.CDS.77809.78132.fwd	PATRIC	CDS	77809	78132	324	+			PGF_00035911		107		Adenylylsulfate reductase beta-subunit (EC 1.8.99.2)	GO:0009973|adenylyl-sulfate reductase activity
Bilophila wadsworthia 2407	35833.441	DYTY01000209	fig|35833.441.peg.3300	K8U76_14110	PATRIC.35833.441.DYTY01000209.CDS.5244.5471.rev	PATRIC	CDS	5244	5471	228	-					75		Adenylylsulfate reductase beta-subunit (EC 1.8.99.2)	GO:0009973|adenylyl-sulfate reductase activity
Bilophila wadsworthia 2407	35833.441	DYTY01000209	fig|35833.441.peg.3301	K8U76_14115	PATRIC.35833.441.DYTY01000209.CDS.5620.7299.rev	PATRIC	CDS	5620	7299	1680	-					559		Adenylylsulfate reductase alpha-subunit (EC 1.8.99.2)	GO:0009973|adenylyl-sulfate reductase activity
Bilophila wadsworthia DFI.7.42	35833.442	JAKNHH010000001	fig|35833.442.peg.96	L0O99_00380	PATRIC.35833.442.JAKNHH010000001.CDS.102537.102860.fwd	PATRIC	CDS	102537	102860	324	+			PGF_00035911		107		Adenylylsulfate reductase beta-subunit (EC 1.8.99.2)	GO:0009973|adenylyl-sulfate reductase activity
Bilophila wadsworthia DFI.7.42	35833.442	JAKNHH010000100	fig|35833.442.peg.244	L0O99_14580	PATRIC.35833.442.JAKNHH010000100.CDS.8099.9778.fwd	PATRIC	CDS	8099	9778	1680	+					559		Adenylylsulfate reductase alpha-subunit (EC 1.8.99.2)	GO:0009973|adenylyl-sulfate reductase activity
Bilophila wadsworthia DFI.7.42	35833.442	JAKNHH010000100	fig|35833.442.peg.245	L0O99_14585	PATRIC.35833.442.JAKNHH010000100.CDS.9882.10109.fwd	PATRIC	CDS	9882	10109	228	+					75		Adenylylsulfate reductase beta-subunit (EC 1.8.99.2)	GO:0009973|adenylyl-sulfate reductase activity
Bilophila wadsworthia SUG301	35833.443	JALESS010000050	fig|35833.443.peg.1021	MR460_11955	PATRIC.35833.443.JALESS010000050.CDS.66584.68263.fwd	PATRIC	CDS	66584	68263	1680	+					559		Adenylylsulfate reductase alpha-subunit (EC 1.8.99.2)	GO:0009973|adenylyl-sulfate reductase activity
Bilophila wadsworthia SUG301	35833.443	JALESS010000050	fig|35833.443.peg.1022	MR460_11960	PATRIC.35833.443.JALESS010000050.CDS.68412.68639.fwd	PATRIC	CDS	68412	68639	228	+					75		Adenylylsulfate reductase beta-subunit (EC 1.8.99.2)	GO:0009973|adenylyl-sulfate reductase activity
Bilophila wadsworthia SUG301	35833.443	JALESS010000077	fig|35833.443.peg.2024	MR460_17190	PATRIC.35833.443.JALESS010000077.CDS.27533.27856.rev	PATRIC	CDS	27533	27856	324	-			PGF_00035911		107		Adenylylsulfate reductase beta-subunit (EC 1.8.99.2)	GO:0009973|adenylyl-sulfate reductase activity
Bilophila wadsworthia SUG301	35833.443	JALESS010000077	fig|35833.443.peg.2025	MR460_17195	PATRIC.35833.443.JALESS010000077.CDS.27889.29661.rev	PATRIC	CDS	27889	29661	1773	-			PGF_00035871		590		Adenylylsulfate reductase alpha-subunit (EC 1.8.99.2)	GO:0009973|adenylyl-sulfate reductase activity
Bilophila wadsworthia BRZ_AH__bin141	35833.444	CALUZI010000003	fig|35833.444.peg.784		PATRIC.35833.444.CALUZI010000003.CDS.137411.137638.rev	PATRIC	CDS	137411	137638	228	-					75		Adenylylsulfate reductase beta-subunit (EC 1.8.99.2)	GO:0009973|adenylyl-sulfate reductase activity
Bilophila wadsworthia BRZ_AH__bin141	35833.444	CALUZI010000003	fig|35833.444.peg.785		PATRIC.35833.444.CALUZI010000003.CDS.137742.139421.rev	PATRIC	CDS	137742	139421	1680	-					559		Adenylylsulfate reductase alpha-subunit (EC 1.8.99.2)	GO:0009973|adenylyl-sulfate reductase activity
Bilophila wadsworthia MTG221_bin.23.fa	35833.446	CAKVRW010000001	fig|35833.446.peg.182		PATRIC.35833.446.CAKVRW010000001.CDS.167338.169110.fwd	PATRIC	CDS	167338	169110	1773	+			PGF_00035871		590		Adenylylsulfate reductase alpha-subunit (EC 1.8.99.2)	GO:0009973|adenylyl-sulfate reductase activity
Bilophila wadsworthia MTG221_bin.23.fa	35833.446	CAKVRW010000001	fig|35833.446.peg.183		PATRIC.35833.446.CAKVRW010000001.CDS.169143.169466.fwd	PATRIC	CDS	169143	169466	324	+			PGF_00035911		107		Adenylylsulfate reductase beta-subunit (EC 1.8.99.2)	GO:0009973|adenylyl-sulfate reductase activity
Bilophila wadsworthia MTG221_bin.23.fa	35833.446	CAKVRW010000082	fig|35833.446.peg.3638		PATRIC.35833.446.CAKVRW010000082.CDS.10121.10348.fwd	PATRIC	CDS	10121	10348	228	+					75		Adenylylsulfate reductase beta-subunit (EC 1.8.99.2)	GO:0009973|adenylyl-sulfate reductase activity
Bilophila wadsworthia MTG223_bin.31.fa	35833.447	CAKVTI010000135	fig|35833.447.peg.3003		PATRIC.35833.447.CAKVTI010000135.CDS.1206.2978.rev	PATRIC	CDS	1206	2978	1773	-			PGF_00035871		590		Adenylylsulfate reductase alpha-subunit (EC 1.8.99.2)	GO:0009973|adenylyl-sulfate reductase activity
Bilophila wadsworthia MTG223_bin.31.fa	35833.447	CAKVTI010000135	fig|35833.447.peg.3002		PATRIC.35833.447.CAKVTI010000135.CDS.850.1173.rev	PATRIC	CDS	850	1173	324	-			PGF_00035911		107		Adenylylsulfate reductase beta-subunit (EC 1.8.99.2)	GO:0009973|adenylyl-sulfate reductase activity
Bilophila wadsworthia MTG222_bin.38.fa	35833.448	CAKWEX010000168	fig|35833.448.peg.2814		PATRIC.35833.448.CAKWEX010000168.CDS.5241.6920.fwd	PATRIC	CDS	5241	6920	1680	+					559		Adenylylsulfate reductase alpha-subunit (EC 1.8.99.2)	GO:0009973|adenylyl-sulfate reductase activity
Bilophila wadsworthia MTG222_bin.38.fa	35833.448	CAKWEX010000168	fig|35833.448.peg.2815		PATRIC.35833.448.CAKWEX010000168.CDS.7024.7251.fwd	PATRIC	CDS	7024	7251	228	+					75		Adenylylsulfate reductase beta-subunit (EC 1.8.99.2)	GO:0009973|adenylyl-sulfate reductase activity
Bilophila wadsworthia MTG222_bin.38.fa	35833.448	CAKWEX010000298	fig|35833.448.peg.3708		PATRIC.35833.448.CAKWEX010000298.CDS.1206.1529.rev	PATRIC	CDS	1206	1529	324	-			PGF_00035911		107		Adenylylsulfate reductase beta-subunit (EC 1.8.99.2)	GO:0009973|adenylyl-sulfate reductase activity
Bilophila wadsworthia MTG222_bin.38.fa	35833.448	CAKWEX010000298	fig|35833.448.peg.3709		PATRIC.35833.448.CAKWEX010000298.CDS.1562.3334.rev	PATRIC	CDS	1562	3334	1773	-			PGF_00035871		590		Adenylylsulfate reductase alpha-subunit (EC 1.8.99.2)	GO:0009973|adenylyl-sulfate reductase activity
Bilophila wadsworthia MTG225_bin.27.fa	35833.449	CAKWHL010000757	fig|35833.449.peg.3396		PATRIC.35833.449.CAKWHL010000757.CDS.289.1635.rev	PATRIC	CDS	289	1635	1347	-					448		Adenylylsulfate reductase alpha-subunit (EC 1.8.99.2)	GO:0009973|adenylyl-sulfate reductase activity
Bilophila wadsworthia MTG225_bin.27.fa	35833.449	CAKWHL010000757	fig|35833.449.peg.3395		PATRIC.35833.449.CAKWHL010000757.CDS.3.185.rev	PATRIC	CDS	3	185	183	-					61		Adenylylsulfate reductase beta-subunit (EC 1.8.99.2)	GO:0009973|adenylyl-sulfate reductase activity
Bilophila wadsworthia MTG226_bin.31.fa	35833.450	CAKWOB010000173	fig|35833.450.peg.1211		PATRIC.35833.450.CAKWOB010000173.CDS.1403.2467.fwd	PATRIC	CDS	1403	2467	1065	+					354		Adenylylsulfate reductase alpha-subunit (EC 1.8.99.2)	GO:0009973|adenylyl-sulfate reductase activity
Bilophila wadsworthia MTG226_bin.31.fa	35833.450	CAKWOB010000173	fig|35833.450.peg.1212		PATRIC.35833.450.CAKWOB010000173.CDS.2571.2798.fwd	PATRIC	CDS	2571	2798	228	+					75		Adenylylsulfate reductase beta-subunit (EC 1.8.99.2)	GO:0009973|adenylyl-sulfate reductase activity
Bilophila wadsworthia MTG226_bin.31.fa	35833.450	CAKWOB010000173	fig|35833.450.peg.1210		PATRIC.35833.450.CAKWOB010000173.CDS.840.1406.fwd	PATRIC	CDS	840	1406	567	+					188		Adenylylsulfate reductase alpha-subunit (EC 1.8.99.2)	GO:0009973|adenylyl-sulfate reductase activity
Bilophila wadsworthia MTG226_bin.31.fa	35833.450	CAKWOB010000624	fig|35833.450.peg.2789		PATRIC.35833.450.CAKWOB010000624.CDS.1818.1898.fwd	PATRIC	CDS	1818	1898	81	+					27		Adenylylsulfate reductase beta-subunit (EC 1.8.99.2)	GO:0009973|adenylyl-sulfate reductase activity
Bilophila wadsworthia MTG226_bin.31.fa	35833.450	CAKWOB010000624	fig|35833.450.peg.2788		PATRIC.35833.450.CAKWOB010000624.CDS.19.1785.fwd	PATRIC	CDS	19	1785	1767	+			PGF_00035871		588		Adenylylsulfate reductase alpha-subunit (EC 1.8.99.2)	GO:0009973|adenylyl-sulfate reductase activity
Bilophila wadsworthia MTG228_bin.1.fa	35833.451	CAKWPM010000275	fig|35833.451.peg.2703		PATRIC.35833.451.CAKWPM010000275.CDS.2046.2273.rev	PATRIC	CDS	2046	2273	228	-					75		Adenylylsulfate reductase beta-subunit (EC 1.8.99.2)	GO:0009973|adenylyl-sulfate reductase activity
Bilophila wadsworthia MTG228_bin.1.fa	35833.451	CAKWPM010000471	fig|35833.451.peg.3591		PATRIC.35833.451.CAKWPM010000471.CDS.644.880.rev	PATRIC	CDS	644	880	237	-			PGF_00035911		78		Adenylylsulfate reductase beta-subunit (EC 1.8.99.2)	GO:0009973|adenylyl-sulfate reductase activity
Bilophila wadsworthia MTG228_bin.1.fa	35833.451	CAKWPM010000471	fig|35833.451.peg.3592		PATRIC.35833.451.CAKWPM010000471.CDS.957.2729.rev	PATRIC	CDS	957	2729	1773	-			PGF_00035871		590		Adenylylsulfate reductase alpha-subunit (EC 1.8.99.2)	GO:0009973|adenylyl-sulfate reductase activity
Bilophila wadsworthia MTG244_bin.43.fa	35833.452	CAKWZW010000527	fig|35833.452.peg.3018		PATRIC.35833.452.CAKWZW010000527.CDS.1414.1641.rev	PATRIC	CDS	1414	1641	228	-					75		Adenylylsulfate reductase beta-subunit (EC 1.8.99.2)	GO:0009973|adenylyl-sulfate reductase activity
Bilophila wadsworthia MTG244_bin.43.fa	35833.452	CAKWZW010000527	fig|35833.452.peg.3019		PATRIC.35833.452.CAKWZW010000527.CDS.1745.2404.rev	PATRIC	CDS	1745	2404	660	-					219		Adenylylsulfate reductase alpha-subunit (EC 1.8.99.2)	GO:0009973|adenylyl-sulfate reductase activity
Bilophila wadsworthia MTG244_bin.43.fa	35833.452	CAKWZW010000581	fig|35833.452.peg.3177		PATRIC.35833.452.CAKWZW010000581.CDS.1.267.rev	PATRIC	CDS	1	267	267	-			PGF_00035911		89		Adenylylsulfate reductase beta-subunit (EC 1.8.99.2)	GO:0009973|adenylyl-sulfate reductase activity
Bilophila wadsworthia MTG244_bin.43.fa	35833.452	CAKWZW010000581	fig|35833.452.peg.3178		PATRIC.35833.452.CAKWZW010000581.CDS.300.2072.rev	PATRIC	CDS	300	2072	1773	-			PGF_00035871		590		Adenylylsulfate reductase alpha-subunit (EC 1.8.99.2)	GO:0009973|adenylyl-sulfate reductase activity
Bilophila wadsworthia MTG243_bin.21.fa	35833.453	CAKXDL010000001	fig|35833.453.peg.14		PATRIC.35833.453.CAKXDL010000001.CDS.14672.14995.rev	PATRIC	CDS	14672	14995	324	-			PGF_00035911		107		Adenylylsulfate reductase beta-subunit (EC 1.8.99.2)	GO:0009973|adenylyl-sulfate reductase activity
Bilophila wadsworthia MTG243_bin.21.fa	35833.453	CAKXDL010000001	fig|35833.453.peg.15		PATRIC.35833.453.CAKXDL010000001.CDS.15028.16800.rev	PATRIC	CDS	15028	16800	1773	-			PGF_00035871		590		Adenylylsulfate reductase alpha-subunit (EC 1.8.99.2)	GO:0009973|adenylyl-sulfate reductase activity
Bilophila wadsworthia MTG243_bin.21.fa	35833.453	CAKXDL010000064	fig|35833.453.peg.4126		PATRIC.35833.453.CAKXDL010000064.CDS.8251.9930.fwd	PATRIC	CDS	8251	9930	1680	+					559		Adenylylsulfate reductase alpha-subunit (EC 1.8.99.2)	GO:0009973|adenylyl-sulfate reductase activity
Bilophila wadsworthia MTG241_bin.34.fa	35833.454	CAKXHG010000123	fig|35833.454.peg.3111		PATRIC.35833.454.CAKXHG010000123.CDS.6675.8447.fwd	PATRIC	CDS	6675	8447	1773	+			PGF_00035871		590		Adenylylsulfate reductase alpha-subunit (EC 1.8.99.2)	GO:0009973|adenylyl-sulfate reductase activity
Bilophila wadsworthia MTG241_bin.34.fa	35833.454	CAKXHG010000220	fig|35833.454.peg.4006		PATRIC.35833.454.CAKXHG010000220.CDS.1184.1411.rev	PATRIC	CDS	1184	1411	228	-					75		Adenylylsulfate reductase beta-subunit (EC 1.8.99.2)	GO:0009973|adenylyl-sulfate reductase activity
Bilophila wadsworthia MTG241_bin.34.fa	35833.454	CAKXHG010000220	fig|35833.454.peg.4007		PATRIC.35833.454.CAKXHG010000220.CDS.1515.3194.rev	PATRIC	CDS	1515	3194	1680	-					559		Adenylylsulfate reductase alpha-subunit (EC 1.8.99.2)	GO:0009973|adenylyl-sulfate reductase activity
Bilophila wadsworthia MTG245_bin.6.fa	35833.455	CAKXKI010000374	fig|35833.455.peg.2878		PATRIC.35833.455.CAKXKI010000374.CDS.1.633.fwd	PATRIC	CDS	1	633	633	+					210		Adenylylsulfate reductase alpha-subunit (EC 1.8.99.2)	GO:0009973|adenylyl-sulfate reductase activity
Bilophila wadsworthia MTG245_bin.6.fa	35833.455	CAKXKI010000387	fig|35833.455.peg.2930		PATRIC.35833.455.CAKXKI010000387.CDS.2184.3218.fwd	PATRIC	CDS	2184	3218	1035	+					345		Adenylylsulfate reductase alpha-subunit (EC 1.8.99.2)	GO:0009973|adenylyl-sulfate reductase activity
Bilophila wadsworthia strain ERR1606221_bin.11_metaWRAP_v1.3_MAG	35833.456	CAMDKZ010000115	fig|35833.456.peg.2442		PATRIC.35833.456.CAMDKZ010000115.CDS.3557.3784.rev	PATRIC	CDS	3557	3784	228	-					75		Adenylylsulfate reductase beta-subunit (EC 1.8.99.2)	GO:0009973|adenylyl-sulfate reductase activity
Bilophila wadsworthia strain ERR1606221_bin.11_metaWRAP_v1.3_MAG	35833.456	CAMDKZ010000115	fig|35833.456.peg.2443		PATRIC.35833.456.CAMDKZ010000115.CDS.3933.5372.rev	PATRIC	CDS	3933	5372	1440	-					479		Adenylylsulfate reductase alpha-subunit (EC 1.8.99.2)	GO:0009973|adenylyl-sulfate reductase activity
Bilophila wadsworthia strain ERR1606221_bin.11_metaWRAP_v1.3_MAG	35833.456	CAMDKZ010000115	fig|35833.456.peg.2444		PATRIC.35833.456.CAMDKZ010000115.CDS.5409.5612.rev	PATRIC	CDS	5409	5612	204	-					67		Adenylylsulfate reductase alpha-subunit (EC 1.8.99.2)	GO:0009973|adenylyl-sulfate reductase activity
Bilophila wadsworthia inulin_METABAT__87	35833.457	JAHQFD010000008	fig|35833.457.peg.1167		PATRIC.35833.457.JAHQFD010000008.CDS.102973.104652.fwd	PATRIC	CDS	102973	104652	1680	+					559		Adenylylsulfate reductase alpha-subunit (EC 1.8.99.2)	GO:0009973|adenylyl-sulfate reductase activity
Bilophila wadsworthia inulin_METABAT__87	35833.457	JAHQFD010000008	fig|35833.457.peg.1168		PATRIC.35833.457.JAHQFD010000008.CDS.104756.104983.fwd	PATRIC	CDS	104756	104983	228	+					75		Adenylylsulfate reductase beta-subunit (EC 1.8.99.2)	GO:0009973|adenylyl-sulfate reductase activity
Bilophila wadsworthia inulin_METABAT__87	35833.457	JAHQFD010000008	fig|35833.457.peg.1520		PATRIC.35833.457.JAHQFD010000008.CDS.479095.479418.rev	PATRIC	CDS	479095	479418	324	-			PGF_00035911		107		Adenylylsulfate reductase beta-subunit (EC 1.8.99.2)	GO:0009973|adenylyl-sulfate reductase activity
Bilophila wadsworthia inulin_METABAT__87	35833.457	JAHQFD010000008	fig|35833.457.peg.1521		PATRIC.35833.457.JAHQFD010000008.CDS.479451.481223.rev	PATRIC	CDS	479451	481223	1773	-			PGF_00035871		590		Adenylylsulfate reductase alpha-subunit (EC 1.8.99.2)	GO:0009973|adenylyl-sulfate reductase activity
Bilophila wadsworthia ERR1606221_bin.11_metaWRAP_v1.3_MAG	35833.458	CAMDKZ010000115	fig|35833.458.peg.2442		PATRIC.35833.458.CAMDKZ010000115.CDS.3557.3784.rev	PATRIC	CDS	3557	3784	228	-					75		Adenylylsulfate reductase beta-subunit (EC 1.8.99.2)	GO:0009973|adenylyl-sulfate reductase activity
Bilophila wadsworthia ERR1606221_bin.11_metaWRAP_v1.3_MAG	35833.458	CAMDKZ010000115	fig|35833.458.peg.2443		PATRIC.35833.458.CAMDKZ010000115.CDS.3933.5372.rev	PATRIC	CDS	3933	5372	1440	-					479		Adenylylsulfate reductase alpha-subunit (EC 1.8.99.2)	GO:0009973|adenylyl-sulfate reductase activity
Bilophila wadsworthia ERR1606221_bin.11_metaWRAP_v1.3_MAG	35833.458	CAMDKZ010000115	fig|35833.458.peg.2444		PATRIC.35833.458.CAMDKZ010000115.CDS.5409.5612.rev	PATRIC	CDS	5409	5612	204	-					67		Adenylylsulfate reductase alpha-subunit (EC 1.8.99.2)	GO:0009973|adenylyl-sulfate reductase activity
Bilophila wadsworthia SRR16350266_bin.4_metawrap_v1.3_MAG	35833.462	CANARR010000016	fig|35833.462.peg.1303		PATRIC.35833.462.CANARR010000016.CDS.43255.43578.rev	PATRIC	CDS	43255	43578	324	-			PGF_00035911		107		Adenylylsulfate reductase beta-subunit (EC 1.8.99.2)	GO:0009973|adenylyl-sulfate reductase activity
Bilophila wadsworthia SRR16350266_bin.4_metawrap_v1.3_MAG	35833.462	CANARR010000016	fig|35833.462.peg.1304		PATRIC.35833.462.CANARR010000016.CDS.43611.45383.rev	PATRIC	CDS	43611	45383	1773	-			PGF_00035871		590		Adenylylsulfate reductase alpha-subunit (EC 1.8.99.2)	GO:0009973|adenylyl-sulfate reductase activity
Bilophila wadsworthia SRR16350266_bin.4_metawrap_v1.3_MAG	35833.462	CANARR010000068	fig|35833.462.peg.2843		PATRIC.35833.462.CANARR010000068.CDS.12152.13831.fwd	PATRIC	CDS	12152	13831	1680	+					559		Adenylylsulfate reductase alpha-subunit (EC 1.8.99.2)	GO:0009973|adenylyl-sulfate reductase activity
Bilophila wadsworthia SRR16350266_bin.4_metawrap_v1.3_MAG	35833.462	CANARR010000068	fig|35833.462.peg.2844		PATRIC.35833.462.CANARR010000068.CDS.13935.14162.fwd	PATRIC	CDS	13935	14162	228	+					75		Adenylylsulfate reductase beta-subunit (EC 1.8.99.2)	GO:0009973|adenylyl-sulfate reductase activity
Bilophila wadsworthia SRR17794261_bin.22_metawrap_v1.3_MAG	35833.463	CANSEX010000008	fig|35833.463.peg.1869		PATRIC.35833.463.CANSEX010000008.CDS.155538.157310.fwd	PATRIC	CDS	155538	157310	1773	+			PGF_00035871		590		Adenylylsulfate reductase alpha-subunit (EC 1.8.99.2)	GO:0009973|adenylyl-sulfate reductase activity
Bilophila wadsworthia SRR17794261_bin.22_metawrap_v1.3_MAG	35833.463	CANSEX010000008	fig|35833.463.peg.1870		PATRIC.35833.463.CANSEX010000008.CDS.157343.157666.fwd	PATRIC	CDS	157343	157666	324	+			PGF_00035911		107		Adenylylsulfate reductase beta-subunit (EC 1.8.99.2)	GO:0009973|adenylyl-sulfate reductase activity
Bilophila wadsworthia SRR17794261_bin.22_metawrap_v1.3_MAG	35833.463	CANSEX010000011	fig|35833.463.peg.2379		PATRIC.35833.463.CANSEX010000011.CDS.137537.139216.fwd	PATRIC	CDS	137537	139216	1680	+					559		Adenylylsulfate reductase alpha-subunit (EC 1.8.99.2)	GO:0009973|adenylyl-sulfate reductase activity
Bilophila wadsworthia SRR17794261_bin.22_metawrap_v1.3_MAG	35833.463	CANSEX010000011	fig|35833.463.peg.2380		PATRIC.35833.463.CANSEX010000011.CDS.139365.139592.fwd	PATRIC	CDS	139365	139592	228	+					75		Adenylylsulfate reductase beta-subunit (EC 1.8.99.2)	GO:0009973|adenylyl-sulfate reductase activity
Bilophila wadsworthia TM04-31	35833.481	JAQFDW010000017	fig|35833.481.peg.1644		PATRIC.35833.481.JAQFDW010000017.CDS.6951.8723.fwd	PATRIC	CDS	6951	8723	1773	+			PGF_00035871		590		Adenylylsulfate reductase alpha-subunit (EC 1.8.99.2)	GO:0009973|adenylyl-sulfate reductase activity
Bilophila wadsworthia TM04-31	35833.481	JAQFDW010000017	fig|35833.481.peg.1645		PATRIC.35833.481.JAQFDW010000017.CDS.8756.9079.fwd	PATRIC	CDS	8756	9079	324	+			PGF_00035911		107		Adenylylsulfate reductase beta-subunit (EC 1.8.99.2)	GO:0009973|adenylyl-sulfate reductase activity
Bilophila wadsworthia ERR3160563_bin.110_CONCOCT_v1.1_MAG	35833.482	CALLSN010000003	fig|35833.482.peg.641		PATRIC.35833.482.CALLSN010000003.CDS.115647.115874.rev	PATRIC	CDS	115647	115874	228	-					75		Adenylylsulfate reductase beta-subunit (EC 1.8.99.2)	GO:0009973|adenylyl-sulfate reductase activity
Bilophila wadsworthia ERR3160563_bin.110_CONCOCT_v1.1_MAG	35833.482	CALLSN010000003	fig|35833.482.peg.869		PATRIC.35833.482.CALLSN010000003.CDS.335375.335698.rev	PATRIC	CDS	335375	335698	324	-			PGF_00035911		107		Adenylylsulfate reductase beta-subunit (EC 1.8.99.2)	GO:0009973|adenylyl-sulfate reductase activity
Bilophila wadsworthia ERR3160563_bin.110_CONCOCT_v1.1_MAG	35833.482	CALLSN010000003	fig|35833.482.peg.870		PATRIC.35833.482.CALLSN010000003.CDS.335731.337503.rev	PATRIC	CDS	335731	337503	1773	-			PGF_00035871		590		Adenylylsulfate reductase alpha-subunit (EC 1.8.99.2)	GO:0009973|adenylyl-sulfate reductase activity
Bilophila wadsworthia SRR17684642_bin.37_metawrap_v1.3_MAG	35833.483	CAOJNV010000011	fig|35833.483.peg.1151		PATRIC.35833.483.CAOJNV010000011.CDS.2803.4482.rev	PATRIC	CDS	2803	4482	1680	-					559		Adenylylsulfate reductase alpha-subunit (EC 1.8.99.2)	GO:0009973|adenylyl-sulfate reductase activity
Bilophila wadsworthia ERR10960851_bin.3_MetaWRAP_v1.3_MAG	35833.493	CATYZQ010000144	fig|35833.493.peg.1403		PATRIC.35833.493.CATYZQ010000144.CDS.366.593.rev	PATRIC	CDS	366	593	228	-					75		Adenylylsulfate reductase beta-subunit (EC 1.8.99.2)	GO:0009973|adenylyl-sulfate reductase activity
Bilophila wadsworthia ERR10960851_bin.3_MetaWRAP_v1.3_MAG	35833.493	CATYZQ010000342	fig|35833.493.peg.2379		PATRIC.35833.493.CATYZQ010000342.CDS.2224.2547.fwd	PATRIC	CDS	2224	2547	324	+			PGF_00035911		107		Adenylylsulfate reductase beta-subunit (EC 1.8.99.2)	GO:0009973|adenylyl-sulfate reductase activity
Bilophila wadsworthia ERR4918922_bin.2_MetaWRAP_v1.3_MAG	35833.494	CAUCMX010000068	fig|35833.494.peg.1436		PATRIC.35833.494.CAUCMX010000068.CDS.6684.8456.fwd	PATRIC	CDS	6684	8456	1773	+			PGF_00035871		590		Adenylylsulfate reductase alpha-subunit (EC 1.8.99.2)	GO:0009973|adenylyl-sulfate reductase activity
Bilophila wadsworthia ERR4918922_bin.2_MetaWRAP_v1.3_MAG	35833.494	CAUCMX010000068	fig|35833.494.peg.1437		PATRIC.35833.494.CAUCMX010000068.CDS.8489.8812.fwd	PATRIC	CDS	8489	8812	324	+			PGF_00035911		107		Adenylylsulfate reductase beta-subunit (EC 1.8.99.2)	GO:0009973|adenylyl-sulfate reductase activity
Bilophila wadsworthia ERR4918922_bin.2_MetaWRAP_v1.3_MAG	35833.494	CAUCMX010000169	fig|35833.494.peg.2457		PATRIC.35833.494.CAUCMX010000169.CDS.3329.5008.fwd	PATRIC	CDS	3329	5008	1680	+					559		Adenylylsulfate reductase alpha-subunit (EC 1.8.99.2)	GO:0009973|adenylyl-sulfate reductase activity
Bilophila wadsworthia ERR9578262_bin.6_MetaWRAP_v1.3_MAG	35833.495	CAUABK010000055	fig|35833.495.peg.2664		PATRIC.35833.495.CAUABK010000055.CDS.19171.20850.fwd	PATRIC	CDS	19171	20850	1680	+					559		Adenylylsulfate reductase alpha-subunit (EC 1.8.99.2)	GO:0009973|adenylyl-sulfate reductase activity
Bilophila wadsworthia ERR9492500_bin.22_MetaWRAP_v1.3_MAG	35833.496	CATXRQ010000024	fig|35833.496.peg.1647		PATRIC.35833.496.CATXRQ010000024.CDS.32866.34638.fwd	PATRIC	CDS	32866	34638	1773	+			PGF_00035871		590		Adenylylsulfate reductase alpha-subunit (EC 1.8.99.2)	GO:0009973|adenylyl-sulfate reductase activity
Bilophila wadsworthia ERR9492500_bin.22_MetaWRAP_v1.3_MAG	35833.496	CATXRQ010000045	fig|35833.496.peg.2508		PATRIC.35833.496.CATXRQ010000045.CDS.19145.20824.fwd	PATRIC	CDS	19145	20824	1680	+					559		Adenylylsulfate reductase alpha-subunit (EC 1.8.99.2)	GO:0009973|adenylyl-sulfate reductase activity
Bilophila wadsworthia ERR9492500_bin.22_MetaWRAP_v1.3_MAG	35833.496	CATXRQ010000045	fig|35833.496.peg.2509		PATRIC.35833.496.CATXRQ010000045.CDS.20928.21155.fwd	PATRIC	CDS	20928	21155	228	+					75		Adenylylsulfate reductase beta-subunit (EC 1.8.99.2)	GO:0009973|adenylyl-sulfate reductase activity
Bilophila wadsworthia SRR22541668_bin.22_MetaWRAP_v1.3_MAG	35833.497	CAUBAO010000104	fig|35833.497.peg.2171		PATRIC.35833.497.CAUBAO010000104.CDS.7397.9076.fwd	PATRIC	CDS	7397	9076	1680	+					559		Adenylylsulfate reductase alpha-subunit (EC 1.8.99.2)	GO:0009973|adenylyl-sulfate reductase activity
Bilophila wadsworthia SRR22541668_bin.22_MetaWRAP_v1.3_MAG	35833.497	CAUBAO010000104	fig|35833.497.peg.2172		PATRIC.35833.497.CAUBAO010000104.CDS.9225.9452.fwd	PATRIC	CDS	9225	9452	228	+					75		Adenylylsulfate reductase beta-subunit (EC 1.8.99.2)	GO:0009973|adenylyl-sulfate reductase activity
Bilophila wadsworthia ERR9762675_bin.16_MetaWRAP_v1.3_MAG	35833.498	CATZFR010000152	fig|35833.498.peg.1589		PATRIC.35833.498.CATZFR010000152.CDS.5036.5359.fwd	PATRIC	CDS	5036	5359	324	+			PGF_00035911		107		Adenylylsulfate reductase beta-subunit (EC 1.8.99.2)	GO:0009973|adenylyl-sulfate reductase activity
Bilophila wadsworthia ERR9353503_bin.8_MetaWRAP_v1.3_MAG	35833.499	CATZBK010000077	fig|35833.499.peg.2852		PATRIC.35833.499.CATZBK010000077.CDS.8435.8662.rev	PATRIC	CDS	8435	8662	228	-					75		Adenylylsulfate reductase beta-subunit (EC 1.8.99.2)	GO:0009973|adenylyl-sulfate reductase activity
Bilophila wadsworthia ERR9353503_bin.8_MetaWRAP_v1.3_MAG	35833.499	CATZBK010000077	fig|35833.499.peg.2853		PATRIC.35833.499.CATZBK010000077.CDS.8811.10490.rev	PATRIC	CDS	8811	10490	1680	-					559		Adenylylsulfate reductase alpha-subunit (EC 1.8.99.2)	GO:0009973|adenylyl-sulfate reductase activity
Bilophila wadsworthia ERR9353503_bin.8_MetaWRAP_v1.3_MAG	35833.499	CATZBK010000108	fig|35833.499.peg.3385		PATRIC.35833.499.CATZBK010000108.CDS.8350.8673.rev	PATRIC	CDS	8350	8673	324	-			PGF_00035911		107		Adenylylsulfate reductase beta-subunit (EC 1.8.99.2)	GO:0009973|adenylyl-sulfate reductase activity
Bilophila wadsworthia ERR9353503_bin.8_MetaWRAP_v1.3_MAG	35833.499	CATZBK010000108	fig|35833.499.peg.3386		PATRIC.35833.499.CATZBK010000108.CDS.8706.10478.rev	PATRIC	CDS	8706	10478	1773	-			PGF_00035871		590		Adenylylsulfate reductase alpha-subunit (EC 1.8.99.2)	GO:0009973|adenylyl-sulfate reductase activity
Bilophila wadsworthia SRR20881985_bin.34_MetaWRAP_v1.3_MAG	35833.500	CAUFUL010000099	fig|35833.500.peg.1833		PATRIC.35833.500.CAUFUL010000099.CDS.6818.8590.fwd	PATRIC	CDS	6818	8590	1773	+			PGF_00035871		590		Adenylylsulfate reductase alpha-subunit (EC 1.8.99.2)	GO:0009973|adenylyl-sulfate reductase activity
Bilophila wadsworthia SRR20881985_bin.34_MetaWRAP_v1.3_MAG	35833.500	CAUFUL010000099	fig|35833.500.peg.1834		PATRIC.35833.500.CAUFUL010000099.CDS.8623.8946.fwd	PATRIC	CDS	8623	8946	324	+			PGF_00035911		107		Adenylylsulfate reductase beta-subunit (EC 1.8.99.2)	GO:0009973|adenylyl-sulfate reductase activity
Bilophila wadsworthia SRR20881985_bin.34_MetaWRAP_v1.3_MAG	35833.500	CAUFUL010000113	fig|35833.500.peg.1989		PATRIC.35833.500.CAUFUL010000113.CDS.10145.10372.fwd	PATRIC	CDS	10145	10372	228	+					75		Adenylylsulfate reductase beta-subunit (EC 1.8.99.2)	GO:0009973|adenylyl-sulfate reductase activity
Bilophila wadsworthia SRR20881985_bin.34_MetaWRAP_v1.3_MAG	35833.500	CAUFUL010000113	fig|35833.500.peg.1988		PATRIC.35833.500.CAUFUL010000113.CDS.8316.9995.fwd	PATRIC	CDS	8316	9995	1680	+					559		Adenylylsulfate reductase alpha-subunit (EC 1.8.99.2)	GO:0009973|adenylyl-sulfate reductase activity
Bilophila wadsworthia ERR4316484_bin.13_MetaWRAP_v1.3_MAG	35833.501	CAUCKU010000095	fig|35833.501.peg.1522		PATRIC.35833.501.CAUCKU010000095.CDS.5421.5648.rev	PATRIC	CDS	5421	5648	228	-					75		Adenylylsulfate reductase beta-subunit (EC 1.8.99.2)	GO:0009973|adenylyl-sulfate reductase activity
Bilophila wadsworthia ERR4316484_bin.13_MetaWRAP_v1.3_MAG	35833.501	CAUCKU010000363	fig|35833.501.peg.3349		PATRIC.35833.501.CAUCKU010000363.CDS.3232.3555.rev	PATRIC	CDS	3232	3555	324	-			PGF_00035911		107		Adenylylsulfate reductase beta-subunit (EC 1.8.99.2)	GO:0009973|adenylyl-sulfate reductase activity
Bilophila wadsworthia ERR4316484_bin.13_MetaWRAP_v1.3_MAG	35833.501	CAUCKU010000363	fig|35833.501.peg.3350		PATRIC.35833.501.CAUCKU010000363.CDS.3588.3713.rev	PATRIC	CDS	3588	3713	126	-			PGF_00035871		41		Adenylylsulfate reductase alpha-subunit (EC 1.8.99.2)	GO:0009973|adenylyl-sulfate reductase activity
Bilophila wadsworthia ERR4316503_bin.23_MetaWRAP_v1.3_MAG	35833.502	CAUCLM010000001	fig|35833.502.peg.263		PATRIC.35833.502.CAUCLM010000001.CDS.259933.261705.fwd	PATRIC	CDS	259933	261705	1773	+			PGF_00035871		590		Adenylylsulfate reductase alpha-subunit (EC 1.8.99.2)	GO:0009973|adenylyl-sulfate reductase activity
Bilophila wadsworthia ERR4316503_bin.23_MetaWRAP_v1.3_MAG	35833.502	CAUCLM010000001	fig|35833.502.peg.264		PATRIC.35833.502.CAUCLM010000001.CDS.261738.262061.fwd	PATRIC	CDS	261738	262061	324	+			PGF_00035911		107		Adenylylsulfate reductase beta-subunit (EC 1.8.99.2)	GO:0009973|adenylyl-sulfate reductase activity
Bilophila wadsworthia ERR4316503_bin.23_MetaWRAP_v1.3_MAG	35833.502	CAUCLM010000020	fig|35833.502.peg.3321		PATRIC.35833.502.CAUCLM010000020.CDS.8148.8375.rev	PATRIC	CDS	8148	8375	228	-					75		Adenylylsulfate reductase beta-subunit (EC 1.8.99.2)	GO:0009973|adenylyl-sulfate reductase activity
Bilophila wadsworthia ERR4316503_bin.23_MetaWRAP_v1.3_MAG	35833.502	CAUCLM010000020	fig|35833.502.peg.3322		PATRIC.35833.502.CAUCLM010000020.CDS.8479.10158.rev	PATRIC	CDS	8479	10158	1680	-					559		Adenylylsulfate reductase alpha-subunit (EC 1.8.99.2)	GO:0009973|adenylyl-sulfate reductase activity
Bilophila wadsworthia SRR13494483_bin.9_MetaWRAP_v1.3_MAG	35833.503	CAUEOF010000077	fig|35833.503.peg.3537		PATRIC.35833.503.CAUEOF010000077.CDS.5246.5473.rev	PATRIC	CDS	5246	5473	228	-					75		Adenylylsulfate reductase beta-subunit (EC 1.8.99.2)	GO:0009973|adenylyl-sulfate reductase activity
Bilophila wadsworthia SRR13494483_bin.9_MetaWRAP_v1.3_MAG	35833.503	CAUEOF010000077	fig|35833.503.peg.3538		PATRIC.35833.503.CAUEOF010000077.CDS.5622.7301.rev	PATRIC	CDS	5622	7301	1680	-					559		Adenylylsulfate reductase alpha-subunit (EC 1.8.99.2)	GO:0009973|adenylyl-sulfate reductase activity
Bilophila wadsworthia ERR9607660_bin.6_MetaWRAP_v1.3_MAG	35833.504	CAUCVI010000177	fig|35833.504.peg.3273		PATRIC.35833.504.CAUCVI010000177.CDS.1313.1636.rev	PATRIC	CDS	1313	1636	324	-			PGF_00035911		107		Adenylylsulfate reductase beta-subunit (EC 1.8.99.2)	GO:0009973|adenylyl-sulfate reductase activity
Bilophila wadsworthia ERR9607660_bin.6_MetaWRAP_v1.3_MAG	35833.504	CAUCVI010000177	fig|35833.504.peg.3274		PATRIC.35833.504.CAUCVI010000177.CDS.1669.3441.rev	PATRIC	CDS	1669	3441	1773	-			PGF_00035871		590		Adenylylsulfate reductase alpha-subunit (EC 1.8.99.2)	GO:0009973|adenylyl-sulfate reductase activity
Bilophila wadsworthia ERR9607660_bin.6_MetaWRAP_v1.3_MAG	35833.504	CAUCVI010000260	fig|35833.504.peg.3889		PATRIC.35833.504.CAUCVI010000260.CDS.2604.2831.fwd	PATRIC	CDS	2604	2831	228	+					75		Adenylylsulfate reductase beta-subunit (EC 1.8.99.2)	GO:0009973|adenylyl-sulfate reductase activity
Bilophila wadsworthia ERR9607660_bin.6_MetaWRAP_v1.3_MAG	35833.504	CAUCVI010000260	fig|35833.504.peg.3888		PATRIC.35833.504.CAUCVI010000260.CDS.776.2455.fwd	PATRIC	CDS	776	2455	1680	+					559		Adenylylsulfate reductase alpha-subunit (EC 1.8.99.2)	GO:0009973|adenylyl-sulfate reductase activity
Bilophila wadsworthia ERR10149220_bin.15_MetaWRAP_v1.3_MAG	35833.505	CAUEQZ010000099	fig|35833.505.peg.3361		PATRIC.35833.505.CAUEQZ010000099.CDS.11316.11639.rev	PATRIC	CDS	11316	11639	324	-			PGF_00035911		107		Adenylylsulfate reductase beta-subunit (EC 1.8.99.2)	GO:0009973|adenylyl-sulfate reductase activity
Bilophila wadsworthia ERR10149220_bin.15_MetaWRAP_v1.3_MAG	35833.505	CAUEQZ010000099	fig|35833.505.peg.3362		PATRIC.35833.505.CAUEQZ010000099.CDS.11672.13444.rev	PATRIC	CDS	11672	13444	1773	-			PGF_00035871		590		Adenylylsulfate reductase alpha-subunit (EC 1.8.99.2)	GO:0009973|adenylyl-sulfate reductase activity
Bilophila wadsworthia ERR10149220_bin.15_MetaWRAP_v1.3_MAG	35833.505	CAUEQZ010000158	fig|35833.505.peg.4044		PATRIC.35833.505.CAUEQZ010000158.CDS.2842.3069.rev	PATRIC	CDS	2842	3069	228	-					75		Adenylylsulfate reductase beta-subunit (EC 1.8.99.2)	GO:0009973|adenylyl-sulfate reductase activity
Bilophila wadsworthia ERR10149220_bin.15_MetaWRAP_v1.3_MAG	35833.505	CAUEQZ010000158	fig|35833.505.peg.4045		PATRIC.35833.505.CAUEQZ010000158.CDS.3218.4897.rev	PATRIC	CDS	3218	4897	1680	-					559		Adenylylsulfate reductase alpha-subunit (EC 1.8.99.2)	GO:0009973|adenylyl-sulfate reductase activity
Bilophila wadsworthia SRR18940302_bin.16_MetaWRAP_v1.3_MAG	35833.506	CAUDVZ010000124	fig|35833.506.peg.2026		PATRIC.35833.506.CAUDVZ010000124.CDS.7062.8834.fwd	PATRIC	CDS	7062	8834	1773	+			PGF_00035871		590		Adenylylsulfate reductase alpha-subunit (EC 1.8.99.2)	GO:0009973|adenylyl-sulfate reductase activity
Bilophila wadsworthia SRR18940302_bin.16_MetaWRAP_v1.3_MAG	35833.506	CAUDVZ010000124	fig|35833.506.peg.2027		PATRIC.35833.506.CAUDVZ010000124.CDS.8867.9190.fwd	PATRIC	CDS	8867	9190	324	+			PGF_00035911		107		Adenylylsulfate reductase beta-subunit (EC 1.8.99.2)	GO:0009973|adenylyl-sulfate reductase activity
Bilophila wadsworthia SRR18940302_bin.16_MetaWRAP_v1.3_MAG	35833.506	CAUDVZ010000137	fig|35833.506.peg.2155		PATRIC.35833.506.CAUDVZ010000137.CDS.4200.5879.fwd	PATRIC	CDS	4200	5879	1680	+					559		Adenylylsulfate reductase alpha-subunit (EC 1.8.99.2)	GO:0009973|adenylyl-sulfate reductase activity
Bilophila wadsworthia SRR18940302_bin.16_MetaWRAP_v1.3_MAG	35833.506	CAUDVZ010000137	fig|35833.506.peg.2156		PATRIC.35833.506.CAUDVZ010000137.CDS.6028.6255.fwd	PATRIC	CDS	6028	6255	228	+					75		Adenylylsulfate reductase beta-subunit (EC 1.8.99.2)	GO:0009973|adenylyl-sulfate reductase activity
Bilophila wadsworthia SRR17798020_bin.10_MetaWRAP_v1.3_MAG	35833.507	CAUBEM010000001	fig|35833.507.peg.220		PATRIC.35833.507.CAUBEM010000001.CDS.230414.232186.fwd	PATRIC	CDS	230414	232186	1773	+			PGF_00035871		590		Adenylylsulfate reductase alpha-subunit (EC 1.8.99.2)	GO:0009973|adenylyl-sulfate reductase activity
Bilophila wadsworthia SRR17798020_bin.10_MetaWRAP_v1.3_MAG	35833.507	CAUBEM010000001	fig|35833.507.peg.221		PATRIC.35833.507.CAUBEM010000001.CDS.232219.232542.fwd	PATRIC	CDS	232219	232542	324	+			PGF_00035911		107		Adenylylsulfate reductase beta-subunit (EC 1.8.99.2)	GO:0009973|adenylyl-sulfate reductase activity
Bilophila wadsworthia SRR17798020_bin.10_MetaWRAP_v1.3_MAG	35833.507	CAUBEM010000019	fig|35833.507.peg.2359		PATRIC.35833.507.CAUBEM010000019.CDS.2361.2588.rev	PATRIC	CDS	2361	2588	228	-					75		Adenylylsulfate reductase beta-subunit (EC 1.8.99.2)	GO:0009973|adenylyl-sulfate reductase activity
Bilophila wadsworthia SRR17798020_bin.10_MetaWRAP_v1.3_MAG	35833.507	CAUBEM010000019	fig|35833.507.peg.2360		PATRIC.35833.507.CAUBEM010000019.CDS.2737.4416.rev	PATRIC	CDS	2737	4416	1680	-					559		Adenylylsulfate reductase alpha-subunit (EC 1.8.99.2)	GO:0009973|adenylyl-sulfate reductase activity
Bilophila wadsworthia SRR16279956_bin.60_MetaWRAP_v1.3_MAG	35833.508	CAUGQP010000334	fig|35833.508.peg.2142		PATRIC.35833.508.CAUGQP010000334.CDS.2002.3345.fwd	PATRIC	CDS	2002	3345	1344	+			PGF_00035871		448		Adenylylsulfate reductase alpha-subunit (EC 1.8.99.2)	GO:0009973|adenylyl-sulfate reductase activity
Bilophila wadsworthia SRR16279956_bin.60_MetaWRAP_v1.3_MAG	35833.508	CAUGQP010000388	fig|35833.508.peg.2362		PATRIC.35833.508.CAUGQP010000388.CDS.104.1783.fwd	PATRIC	CDS	104	1783	1680	+					559		Adenylylsulfate reductase alpha-subunit (EC 1.8.99.2)	GO:0009973|adenylyl-sulfate reductase activity
Bilophila wadsworthia SRR16279956_bin.60_MetaWRAP_v1.3_MAG	35833.508	CAUGQP010000388	fig|35833.508.peg.2363		PATRIC.35833.508.CAUGQP010000388.CDS.1932.2159.fwd	PATRIC	CDS	1932	2159	228	+					75		Adenylylsulfate reductase beta-subunit (EC 1.8.99.2)	GO:0009973|adenylyl-sulfate reductase activity
Bilophila wadsworthia SRR16244387_bin.3_MetaWRAP_v1.3_MAG	35833.509	CAUGCA010000057	fig|35833.509.peg.693		PATRIC.35833.509.CAUGCA010000057.CDS.4156.5835.fwd	PATRIC	CDS	4156	5835	1680	+					559		Adenylylsulfate reductase alpha-subunit (EC 1.8.99.2)	GO:0009973|adenylyl-sulfate reductase activity
Bilophila wadsworthia SRR16244387_bin.3_MetaWRAP_v1.3_MAG	35833.509	CAUGCA010000057	fig|35833.509.peg.694		PATRIC.35833.509.CAUGCA010000057.CDS.5984.6211.fwd	PATRIC	CDS	5984	6211	228	+					75		Adenylylsulfate reductase beta-subunit (EC 1.8.99.2)	GO:0009973|adenylyl-sulfate reductase activity
Bilophila wadsworthia SRR16279960_bin.17_MetaWRAP_v1.3_MAG	35833.510	CAUGCS010000073	fig|35833.510.peg.2216		PATRIC.35833.510.CAUGCS010000073.CDS.2586.2813.rev	PATRIC	CDS	2586	2813	228	-					75		Adenylylsulfate reductase beta-subunit (EC 1.8.99.2)	GO:0009973|adenylyl-sulfate reductase activity
Bilophila wadsworthia SRR16279960_bin.17_MetaWRAP_v1.3_MAG	35833.510	CAUGCS010000073	fig|35833.510.peg.2217		PATRIC.35833.510.CAUGCS010000073.CDS.2962.4641.rev	PATRIC	CDS	2962	4641	1680	-					559		Adenylylsulfate reductase alpha-subunit (EC 1.8.99.2)	GO:0009973|adenylyl-sulfate reductase activity
Bilophila wadsworthia SRR16279927_bin.51_MetaWRAP_v1.3_MAG	35833.511	CAUGSR010000041	fig|35833.511.peg.1020		PATRIC.35833.511.CAUGSR010000041.CDS.11182.12861.fwd	PATRIC	CDS	11182	12861	1680	+					559		Adenylylsulfate reductase alpha-subunit (EC 1.8.99.2)	GO:0009973|adenylyl-sulfate reductase activity
Bilophila wadsworthia SRR16279927_bin.51_MetaWRAP_v1.3_MAG	35833.511	CAUGSR010000041	fig|35833.511.peg.1021		PATRIC.35833.511.CAUGSR010000041.CDS.13010.13237.fwd	PATRIC	CDS	13010	13237	228	+					75		Adenylylsulfate reductase beta-subunit (EC 1.8.99.2)	GO:0009973|adenylyl-sulfate reductase activity
Bilophila wadsworthia SRR16279927_bin.51_MetaWRAP_v1.3_MAG	35833.511	CAUGSR010000156	fig|35833.511.peg.2635		PATRIC.35833.511.CAUGSR010000156.CDS.1734.3506.fwd	PATRIC	CDS	1734	3506	1773	+			PGF_00035871		590		Adenylylsulfate reductase alpha-subunit (EC 1.8.99.2)	GO:0009973|adenylyl-sulfate reductase activity
Bilophila wadsworthia SRR16279927_bin.51_MetaWRAP_v1.3_MAG	35833.511	CAUGSR010000156	fig|35833.511.peg.2636		PATRIC.35833.511.CAUGSR010000156.CDS.3539.3862.fwd	PATRIC	CDS	3539	3862	324	+			PGF_00035911		107		Adenylylsulfate reductase beta-subunit (EC 1.8.99.2)	GO:0009973|adenylyl-sulfate reductase activity
Bilophila wadsworthia SRR16279951_bin.41_MetaWRAP_v1.3_MAG	35833.512	CAUHTK010000154	fig|35833.512.peg.1598		PATRIC.35833.512.CAUHTK010000154.CDS.2243.2566.rev	PATRIC	CDS	2243	2566	324	-			PGF_00035911		107		Adenylylsulfate reductase beta-subunit (EC 1.8.99.2)	GO:0009973|adenylyl-sulfate reductase activity
Bilophila wadsworthia SRR16279951_bin.41_MetaWRAP_v1.3_MAG	35833.512	CAUHTK010000154	fig|35833.512.peg.1599		PATRIC.35833.512.CAUHTK010000154.CDS.2599.4371.rev	PATRIC	CDS	2599	4371	1773	-			PGF_00035871		590		Adenylylsulfate reductase alpha-subunit (EC 1.8.99.2)	GO:0009973|adenylyl-sulfate reductase activity
Bilophila wadsworthia SRR16279951_bin.41_MetaWRAP_v1.3_MAG	35833.512	CAUHTK010000278	fig|35833.512.peg.2305		PATRIC.35833.512.CAUHTK010000278.CDS.3734.4237.fwd	PATRIC	CDS	3734	4237	504	+					168		Adenylylsulfate reductase alpha-subunit (EC 1.8.99.2)	GO:0009973|adenylyl-sulfate reductase activity
Bilophila wadsworthia SRR16280098_bin.25_MetaWRAP_v1.3_MAG	35833.513	CAUGUQ010000005	fig|35833.513.peg.391		PATRIC.35833.513.CAUGUQ010000005.CDS.23928.24251.rev	PATRIC	CDS	23928	24251	324	-			PGF_00035911		107		Adenylylsulfate reductase beta-subunit (EC 1.8.99.2)	GO:0009973|adenylyl-sulfate reductase activity
Bilophila wadsworthia SRR16280098_bin.25_MetaWRAP_v1.3_MAG	35833.513	CAUGUQ010000005	fig|35833.513.peg.392		PATRIC.35833.513.CAUGUQ010000005.CDS.24284.26056.rev	PATRIC	CDS	24284	26056	1773	-			PGF_00035871		590		Adenylylsulfate reductase alpha-subunit (EC 1.8.99.2)	GO:0009973|adenylyl-sulfate reductase activity
Bilophila wadsworthia SRR16280098_bin.25_MetaWRAP_v1.3_MAG	35833.513	CAUGUQ010000135	fig|35833.513.peg.3553		PATRIC.35833.513.CAUGUQ010000135.CDS.2419.2646.rev	PATRIC	CDS	2419	2646	228	-					75		Adenylylsulfate reductase beta-subunit (EC 1.8.99.2)	GO:0009973|adenylyl-sulfate reductase activity
Bilophila wadsworthia SRR16280113_bin.4_MetaWRAP_v1.3_MAG	35833.514	CAUHAQ010000220	fig|35833.514.peg.2789		PATRIC.35833.514.CAUHAQ010000220.CDS.2650.2877.rev	PATRIC	CDS	2650	2877	228	-					75		Adenylylsulfate reductase beta-subunit (EC 1.8.99.2)	GO:0009973|adenylyl-sulfate reductase activity
Bilophila wadsworthia SRR16280113_bin.4_MetaWRAP_v1.3_MAG	35833.514	CAUHAQ010000220	fig|35833.514.peg.2790		PATRIC.35833.514.CAUHAQ010000220.CDS.3026.4705.rev	PATRIC	CDS	3026	4705	1680	-					559		Adenylylsulfate reductase alpha-subunit (EC 1.8.99.2)	GO:0009973|adenylyl-sulfate reductase activity
Bilophila wadsworthia SRR16280060_bin.11_MetaWRAP_v1.3_MAG	35833.515	CAUHMI010000147	fig|35833.515.peg.2214		PATRIC.35833.515.CAUHMI010000147.CDS.2467.2694.rev	PATRIC	CDS	2467	2694	228	-					75		Adenylylsulfate reductase beta-subunit (EC 1.8.99.2)	GO:0009973|adenylyl-sulfate reductase activity
Bilophila wadsworthia SRR16280060_bin.11_MetaWRAP_v1.3_MAG	35833.515	CAUHMI010000147	fig|35833.515.peg.2215		PATRIC.35833.515.CAUHMI010000147.CDS.2798.4477.rev	PATRIC	CDS	2798	4477	1680	-					559		Adenylylsulfate reductase alpha-subunit (EC 1.8.99.2)	GO:0009973|adenylyl-sulfate reductase activity
Bilophila wadsworthia N1156.5	35833.516	JAUUMW010000064	fig|35833.516.peg.2621		PATRIC.35833.516.JAUUMW010000064.CDS.5312.5539.rev	PATRIC	CDS	5312	5539	228	-					75		Adenylylsulfate reductase beta-subunit (EC 1.8.99.2)	GO:0009973|adenylyl-sulfate reductase activity
Bilophila wadsworthia N1167.5	35833.517	JAUUQF010000002	fig|35833.517.peg.3048		PATRIC.35833.517.JAUUQF010000002.CDS.41478.43250.rev	PATRIC	CDS	41478	43250	1773	-					590		Adenylylsulfate reductase alpha-subunit (EC 1.8.99.2)	GO:0009973|adenylyl-sulfate reductase activity
Bilophila wadsworthia N1167.5	35833.517	JAUUQF010000019	fig|35833.517.peg.739		PATRIC.35833.517.JAUUQF010000019.CDS.53385.53618.fwd	PATRIC	CDS	53385	53618	234	+					77		Adenylylsulfate reductase beta-subunit (EC 1.8.99.2)	GO:0009973|adenylyl-sulfate reductase activity
Bilophila wadsworthia N1167.5	35833.517	JAUUQF010000086	fig|35833.517.peg.2989		PATRIC.35833.517.JAUUQF010000086.CDS.10015.10242.fwd	PATRIC	CDS	10015	10242	228	+					75		Adenylylsulfate reductase beta-subunit (EC 1.8.99.2)	GO:0009973|adenylyl-sulfate reductase activity
Bilophila wadsworthia N1167.5	35833.517	JAUUQF010000086	fig|35833.517.peg.2988		PATRIC.35833.517.JAUUQF010000086.CDS.8187.9866.fwd	PATRIC	CDS	8187	9866	1680	+					559		Adenylylsulfate reductase alpha-subunit (EC 1.8.99.2)	GO:0009973|adenylyl-sulfate reductase activity
Bilophila wadsworthia N1163.4	35833.518	JAUUOU010000766	fig|35833.518.peg.4076		PATRIC.35833.518.JAUUOU010000766.CDS.1501.1824.fwd	PATRIC	CDS	1501	1824	324	+					107		Adenylylsulfate reductase beta-subunit (EC 1.8.99.2)	GO:0009973|adenylyl-sulfate reductase activity
Bilophila wadsworthia N1163.4	35833.518	JAUUOU010000766	fig|35833.518.peg.4075		PATRIC.35833.518.JAUUOU010000766.CDS.2.1468.fwd	PATRIC	CDS	2	1468	1467	+					488		Adenylylsulfate reductase alpha-subunit (EC 1.8.99.2)	GO:0009973|adenylyl-sulfate reductase activity
Bilophila wadsworthia S2_001_000G1_dasS2_001_000G1_concoct_4	35833.519	JAWFNN010000045	fig|35833.519.peg.1962	E7I62_07835	PATRIC.35833.519.JAWFNN010000045.CDS.418.741.rev	PATRIC	CDS	418	741	324	-			PGF_00035911		107		Adenylylsulfate reductase beta-subunit (EC 1.8.99.2)	GO:0009973|adenylyl-sulfate reductase activity
Bilophila wadsworthia S2_001_000G1_dasS2_001_000G1_concoct_4	35833.519	JAWFNN010000045	fig|35833.519.peg.1963	E7I62_07840	PATRIC.35833.519.JAWFNN010000045.CDS.774.2546.rev	PATRIC	CDS	774	2546	1773	-			PGF_00035871		590		Adenylylsulfate reductase alpha-subunit (EC 1.8.99.2)	GO:0009973|adenylyl-sulfate reductase activity
Bilophila wadsworthia S2_001_000G1_dasS2_001_000G1_concoct_4	35833.519	JAWFNN010000099	fig|35833.519.peg.3145	E7I62_12870	PATRIC.35833.519.JAWFNN010000099.CDS.10093.10320.fwd	PATRIC	CDS	10093	10320	228	+					75		Adenylylsulfate reductase beta-subunit (EC 1.8.99.2)	GO:0009973|adenylyl-sulfate reductase activity
Bilophila wadsworthia S2_001_000G1_dasS2_001_000G1_concoct_4	35833.519	JAWFNN010000099	fig|35833.519.peg.3144	E7I62_12865	PATRIC.35833.519.JAWFNN010000099.CDS.8265.9944.fwd	PATRIC	CDS	8265	9944	1680	+					559		Adenylylsulfate reductase alpha-subunit (EC 1.8.99.2)	GO:0009973|adenylyl-sulfate reductase activity
Bilophila wadsworthia DRR247351_bin.7_MetaWRAP_v1.3_MAG	35833.520	CAUTAY010000003	fig|35833.520.peg.810		PATRIC.35833.520.CAUTAY010000003.CDS.208182.208505.rev	PATRIC	CDS	208182	208505	324	-			PGF_00035911		107		Adenylylsulfate reductase beta-subunit (EC 1.8.99.2)	GO:0009973|adenylyl-sulfate reductase activity
Bilophila wadsworthia DRR247351_bin.7_MetaWRAP_v1.3_MAG	35833.520	CAUTAY010000003	fig|35833.520.peg.811		PATRIC.35833.520.CAUTAY010000003.CDS.208538.210310.rev	PATRIC	CDS	208538	210310	1773	-			PGF_00035871		590		Adenylylsulfate reductase alpha-subunit (EC 1.8.99.2)	GO:0009973|adenylyl-sulfate reductase activity
Bilophila wadsworthia DRR247351_bin.7_MetaWRAP_v1.3_MAG	35833.520	CAUTAY010000033	fig|35833.520.peg.2922		PATRIC.35833.520.CAUTAY010000033.CDS.8415.8642.rev	PATRIC	CDS	8415	8642	228	-					75		Adenylylsulfate reductase beta-subunit (EC 1.8.99.2)	GO:0009973|adenylyl-sulfate reductase activity
Bilophila wadsworthia DRR247351_bin.7_MetaWRAP_v1.3_MAG	35833.520	CAUTAY010000033	fig|35833.520.peg.2923		PATRIC.35833.520.CAUTAY010000033.CDS.8791.10470.rev	PATRIC	CDS	8791	10470	1680	-					559		Adenylylsulfate reductase alpha-subunit (EC 1.8.99.2)	GO:0009973|adenylyl-sulfate reductase activity
Bilophila wadsworthia SRS16461583__bin8	35833.521	CAUWKJ010000368	fig|35833.521.peg.2664		PATRIC.35833.521.CAUWKJ010000368.CDS.2745.3593.fwd	PATRIC	CDS	2745	3593	849	+					282		Adenylylsulfate reductase alpha-subunit (EC 1.8.99.2)	GO:0009973|adenylyl-sulfate reductase activity
Bilophila wadsworthia SRS16461583__bin8	35833.521	CAUWKJ010000435	fig|35833.521.peg.2915		PATRIC.35833.521.CAUWKJ010000435.CDS.2071.2394.fwd	PATRIC	CDS	2071	2394	324	+			PGF_00035911		107		Adenylylsulfate reductase beta-subunit (EC 1.8.99.2)	GO:0009973|adenylyl-sulfate reductase activity
Bilophila wadsworthia SRS16461583__bin8	35833.521	CAUWKJ010000750	fig|35833.521.peg.3853		PATRIC.35833.521.CAUWKJ010000750.CDS.1139.1768.rev	PATRIC	CDS	1139	1768	630	-					209		Adenylylsulfate reductase alpha-subunit (EC 1.8.99.2)	GO:0009973|adenylyl-sulfate reductase activity
Bilophila wadsworthia SRS16461583__bin8	35833.521	CAUWKJ010000750	fig|35833.521.peg.3852		PATRIC.35833.521.CAUWKJ010000750.CDS.872.1135.rev	PATRIC	CDS	872	1135	264	-					87		Adenylylsulfate reductase alpha-subunit (EC 1.8.99.2)	GO:0009973|adenylyl-sulfate reductase activity
Bilophila wadsworthia SUG3572	35833.522	JAXENY010000004	fig|35833.522.peg.65	SO074_00245	PATRIC.35833.522.JAXENY010000004.CDS.6371.8050.fwd	PATRIC	CDS	6371	8050	1680	+					559		Adenylylsulfate reductase alpha-subunit (EC 1.8.99.2)	GO:0009973|adenylyl-sulfate reductase activity
Bilophila wadsworthia SUG3572	35833.522	JAXENY010000004	fig|35833.522.peg.66	SO074_00250	PATRIC.35833.522.JAXENY010000004.CDS.8154.8381.fwd	PATRIC	CDS	8154	8381	228	+					75		Adenylylsulfate reductase beta-subunit (EC 1.8.99.2)	GO:0009973|adenylyl-sulfate reductase activity
Bilophila wadsworthia H07643-L1_cleanbin_000012	35833.524	CAVBNW010000017	fig|35833.524.peg.1969		PATRIC.35833.524.CAVBNW010000017.CDS.24390.24704.rev	PATRIC	CDS	24390	24704	315	-			PGF_00035913		104		Adenylylsulfate reductase beta-subunit (EC 1.8.99.2)	GO:0009973|adenylyl-sulfate reductase activity
Bilophila wadsworthia H07643-L1_cleanbin_000012	35833.524	CAVBNW010000017	fig|35833.524.peg.1970		PATRIC.35833.524.CAVBNW010000017.CDS.24688.26394.rev	PATRIC	CDS	24688	26394	1707	-			PGF_00035871		568		Adenylylsulfate reductase alpha-subunit (EC 1.8.99.2)	GO:0009973|adenylyl-sulfate reductase activity
Bilophila wadsworthia DOME_MAG_8913	35833.531	JAXKDD010000828	fig|35833.531.peg.2765	U0M82_11275	PATRIC.35833.531.JAXKDD010000828.CDS.1.1029.rev	PATRIC	CDS	1	1029	1029	-					343		Adenylylsulfate reductase alpha-subunit (EC 1.8.99.2)	GO:0009973|adenylyl-sulfate reductase activity
Bilophila wadsworthia DOME_MAG_8913	35833.531	JAXKDD010001152	fig|35833.531.peg.3819	U0M82_15605	PATRIC.35833.531.JAXKDD010001152.CDS.588.815.rev	PATRIC	CDS	588	815	228	-					75		Adenylylsulfate reductase beta-subunit (EC 1.8.99.2)	GO:0009973|adenylyl-sulfate reductase activity
Bilophila wadsworthia DOME_MAG_8913	35833.531	JAXKDD010001152	fig|35833.531.peg.3820	U0M82_15610	PATRIC.35833.531.JAXKDD010001152.CDS.964.1575.rev	PATRIC	CDS	964	1575	612	-					203		Adenylylsulfate reductase alpha-subunit (EC 1.8.99.2)	GO:0009973|adenylyl-sulfate reductase activity
Bilophila wadsworthia bin.266	35833.532	JBAMPS010000015	fig|35833.532.peg.4332	V8Q91_18235	PATRIC.35833.532.JBAMPS010000015.CDS.63794.65473.fwd	PATRIC	CDS	63794	65473	1680	+					559		Adenylylsulfate reductase alpha-subunit (EC 1.8.99.2)	GO:0009973|adenylyl-sulfate reductase activity
Bilophila wadsworthia bin.266	35833.532	JBAMPS010000015	fig|35833.532.peg.4333	V8Q91_18240	PATRIC.35833.532.JBAMPS010000015.CDS.65622.65849.fwd	PATRIC	CDS	65622	65849	228	+					75		Adenylylsulfate reductase beta-subunit (EC 1.8.99.2)	GO:0009973|adenylyl-sulfate reductase activity
Bilophila wadsworthia P013-18	35833.533	JAXWRS010000143	fig|35833.533.peg.1813		PATRIC.35833.533.JAXWRS010000143.CDS.1208.1435.fwd	PATRIC	CDS	1208	1435	228	+					75		Adenylylsulfate reductase beta-subunit (EC 1.8.99.2)	GO:0009973|adenylyl-sulfate reductase activity
Bilophila wadsworthia P013-18	35833.533	JAXWRS010000143	fig|35833.533.peg.1812		PATRIC.35833.533.JAXWRS010000143.CDS.3.1058.fwd	PATRIC	CDS	3	1058	1056	+					351		Adenylylsulfate reductase alpha-subunit (EC 1.8.99.2)	GO:0009973|adenylyl-sulfate reductase activity
Bilophila wadsworthia P015L1-24	35833.535	JAYCJZ010000124	fig|35833.535.peg.1307		PATRIC.35833.535.JAYCJZ010000124.CDS.8378.8701.rev	PATRIC	CDS	8378	8701	324	-			PGF_00035911		107		Adenylylsulfate reductase beta-subunit (EC 1.8.99.2)	GO:0009973|adenylyl-sulfate reductase activity
Bilophila wadsworthia P015L1-24	35833.535	JAYCJZ010000124	fig|35833.535.peg.1308		PATRIC.35833.535.JAYCJZ010000124.CDS.8734.10506.rev	PATRIC	CDS	8734	10506	1773	-			PGF_00035871		590		Adenylylsulfate reductase alpha-subunit (EC 1.8.99.2)	GO:0009973|adenylyl-sulfate reductase activity
Bilophila wadsworthia P015L1-24	35833.535	JAYCJZ010000204	fig|35833.535.peg.1607		PATRIC.35833.535.JAYCJZ010000204.CDS.10069.10296.fwd	PATRIC	CDS	10069	10296	228	+					75		Adenylylsulfate reductase beta-subunit (EC 1.8.99.2)	GO:0009973|adenylyl-sulfate reductase activity
Bilophila wadsworthia P015L1-24	35833.535	JAYCJZ010000204	fig|35833.535.peg.1606		PATRIC.35833.535.JAYCJZ010000204.CDS.8286.9965.fwd	PATRIC	CDS	8286	9965	1680	+					559		Adenylylsulfate reductase alpha-subunit (EC 1.8.99.2)	GO:0009973|adenylyl-sulfate reductase activity
Bilophila wadsworthia P014L1-11	35833.536	JAYCMV010000324	fig|35833.536.peg.2804		PATRIC.35833.536.JAYCMV010000324.CDS.2.214.rev	PATRIC	CDS	2	214	213	-			PGF_00035871		71		Adenylylsulfate reductase alpha-subunit (EC 1.8.99.2)	GO:0009973|adenylyl-sulfate reductase activity
Bilophila wadsworthia P014L1-11	35833.536	JAYCMV010000724	fig|35833.536.peg.1933		PATRIC.35833.536.JAYCMV010000724.CDS.1247.2926.fwd	PATRIC	CDS	1247	2926	1680	+					559		Adenylylsulfate reductase alpha-subunit (EC 1.8.99.2)	GO:0009973|adenylyl-sulfate reductase activity
Bilophila wadsworthia P014L1-11	35833.536	JAYCMV010000724	fig|35833.536.peg.1934		PATRIC.35833.536.JAYCMV010000724.CDS.3075.3302.fwd	PATRIC	CDS	3075	3302	228	+					75		Adenylylsulfate reductase beta-subunit (EC 1.8.99.2)	GO:0009973|adenylyl-sulfate reductase activity
Bilophila wadsworthia P018L1-51	35833.537	JAYCVK010000018	fig|35833.537.peg.1356		PATRIC.35833.537.JAYCVK010000018.CDS.7086.8858.fwd	PATRIC	CDS	7086	8858	1773	+			PGF_00035871		590		Adenylylsulfate reductase alpha-subunit (EC 1.8.99.2)	GO:0009973|adenylyl-sulfate reductase activity
Bilophila wadsworthia P018L1-51	35833.537	JAYCVK010000018	fig|35833.537.peg.1357		PATRIC.35833.537.JAYCVK010000018.CDS.8891.9214.fwd	PATRIC	CDS	8891	9214	324	+			PGF_00035911		107		Adenylylsulfate reductase beta-subunit (EC 1.8.99.2)	GO:0009973|adenylyl-sulfate reductase activity
Bilophila wadsworthia P018L1-51	35833.537	JAYCVK010000076	fig|35833.537.peg.2995		PATRIC.35833.537.JAYCVK010000076.CDS.2393.2620.rev	PATRIC	CDS	2393	2620	228	-					75		Adenylylsulfate reductase beta-subunit (EC 1.8.99.2)	GO:0009973|adenylyl-sulfate reductase activity
Bilophila wadsworthia P018L1-51	35833.537	JAYCVK010000076	fig|35833.537.peg.2996		PATRIC.35833.537.JAYCVK010000076.CDS.2769.4448.rev	PATRIC	CDS	2769	4448	1680	-					559		Adenylylsulfate reductase alpha-subunit (EC 1.8.99.2)	GO:0009973|adenylyl-sulfate reductase activity
Bilophila wadsworthia P025-16	35833.538	JAYAUV010000224	fig|35833.538.peg.644		PATRIC.35833.538.JAYAUV010000224.CDS.1260.1583.rev	PATRIC	CDS	1260	1583	324	-			PGF_00035911		107		Adenylylsulfate reductase beta-subunit (EC 1.8.99.2)	GO:0009973|adenylyl-sulfate reductase activity
Bilophila wadsworthia P025-16	35833.538	JAYAUV010000224	fig|35833.538.peg.645		PATRIC.35833.538.JAYAUV010000224.CDS.1616.3388.rev	PATRIC	CDS	1616	3388	1773	-			PGF_00035871		590		Adenylylsulfate reductase alpha-subunit (EC 1.8.99.2)	GO:0009973|adenylyl-sulfate reductase activity
Bilophila wadsworthia P025-16	35833.538	JAYAUV010000707	fig|35833.538.peg.2930		PATRIC.35833.538.JAYAUV010000707.CDS.1770.2927.fwd	PATRIC	CDS	1770	2927	1158	+					386		Adenylylsulfate reductase alpha-subunit (EC 1.8.99.2)	GO:0009973|adenylyl-sulfate reductase activity
Bilophila wadsworthia P024L1-26	35833.539	JAYAVV010000397	fig|35833.539.peg.1139		PATRIC.35833.539.JAYAVV010000397.CDS.1214.1441.rev	PATRIC	CDS	1214	1441	228	-					75		Adenylylsulfate reductase beta-subunit (EC 1.8.99.2)	GO:0009973|adenylyl-sulfate reductase activity
Bilophila wadsworthia P024L1-26	35833.539	JAYAVV010000397	fig|35833.539.peg.1140		PATRIC.35833.539.JAYAVV010000397.CDS.1590.3269.rev	PATRIC	CDS	1590	3269	1680	-					559		Adenylylsulfate reductase alpha-subunit (EC 1.8.99.2)	GO:0009973|adenylyl-sulfate reductase activity
Bilophila wadsworthia P023-60	35833.540	JAYBAQ010000015	fig|35833.540.peg.127		PATRIC.35833.540.JAYBAQ010000015.CDS.11746.11973.fwd	PATRIC	CDS	11746	11973	228	+					75		Adenylylsulfate reductase beta-subunit (EC 1.8.99.2)	GO:0009973|adenylyl-sulfate reductase activity
Bilophila wadsworthia P023-60	35833.540	JAYBAQ010000015	fig|35833.540.peg.126		PATRIC.35833.540.JAYBAQ010000015.CDS.9918.11597.fwd	PATRIC	CDS	9918	11597	1680	+					559		Adenylylsulfate reductase alpha-subunit (EC 1.8.99.2)	GO:0009973|adenylyl-sulfate reductase activity
Bilophila wadsworthia P023-60	35833.540	JAYBAQ010000189	fig|35833.540.peg.1586		PATRIC.35833.540.JAYBAQ010000189.CDS.1006.1329.rev	PATRIC	CDS	1006	1329	324	-			PGF_00035911		107		Adenylylsulfate reductase beta-subunit (EC 1.8.99.2)	GO:0009973|adenylyl-sulfate reductase activity
Bilophila wadsworthia P023-60	35833.540	JAYBAQ010000189	fig|35833.540.peg.1587		PATRIC.35833.540.JAYBAQ010000189.CDS.1362.3134.rev	PATRIC	CDS	1362	3134	1773	-			PGF_00035871		590		Adenylylsulfate reductase alpha-subunit (EC 1.8.99.2)	GO:0009973|adenylyl-sulfate reductase activity
Bilophila wadsworthia P022-9	35833.541	JAYBEN010000075	fig|35833.541.peg.3224		PATRIC.35833.541.JAYBEN010000075.CDS.2710.2937.rev	PATRIC	CDS	2710	2937	228	-					75		Adenylylsulfate reductase beta-subunit (EC 1.8.99.2)	GO:0009973|adenylyl-sulfate reductase activity
Bilophila wadsworthia P022-9	35833.541	JAYBEN010000075	fig|35833.541.peg.3225		PATRIC.35833.541.JAYBEN010000075.CDS.3086.4765.rev	PATRIC	CDS	3086	4765	1680	-					559		Adenylylsulfate reductase alpha-subunit (EC 1.8.99.2)	GO:0009973|adenylyl-sulfate reductase activity
Bilophila wadsworthia P026-36	35833.542	JAXVXE010000675	fig|35833.542.peg.2751		PATRIC.35833.542.JAXVXE010000675.CDS.1.1575.rev	PATRIC	CDS	1	1575	1575	-			PGF_00035871		525		Adenylylsulfate reductase alpha-subunit (EC 1.8.99.2)	GO:0009973|adenylyl-sulfate reductase activity
Bilophila wadsworthia P028L1-24	35833.543	JAXVRQ010000223	fig|35833.543.peg.421		PATRIC.35833.543.JAXVRQ010000223.CDS.2340.2567.rev	PATRIC	CDS	2340	2567	228	-					75		Adenylylsulfate reductase beta-subunit (EC 1.8.99.2)	GO:0009973|adenylyl-sulfate reductase activity
Bilophila wadsworthia P028L1-24	35833.543	JAXVRQ010000286	fig|35833.543.peg.643		PATRIC.35833.543.JAXVRQ010000286.CDS.1263.1586.rev	PATRIC	CDS	1263	1586	324	-			PGF_00035911		107		Adenylylsulfate reductase beta-subunit (EC 1.8.99.2)	GO:0009973|adenylyl-sulfate reductase activity
Bilophila wadsworthia P028L1-24	35833.543	JAXVRQ010000286	fig|35833.543.peg.644		PATRIC.35833.543.JAXVRQ010000286.CDS.1619.3391.rev	PATRIC	CDS	1619	3391	1773	-			PGF_00035871		590		Adenylylsulfate reductase alpha-subunit (EC 1.8.99.2)	GO:0009973|adenylyl-sulfate reductase activity
Bilophila wadsworthia P028L1-24	35833.543	JAXVRQ010000384	fig|35833.543.peg.1015		PATRIC.35833.543.JAXVRQ010000384.CDS.1.1668.rev	PATRIC	CDS	1	1668	1668	-					556		Adenylylsulfate reductase alpha-subunit (EC 1.8.99.2)	GO:0009973|adenylyl-sulfate reductase activity
Bilophila wadsworthia P047L1-8	35833.544	JAYAOF010000104	fig|35833.544.peg.1118		PATRIC.35833.544.JAYAOF010000104.CDS.6164.6511.fwd	PATRIC	CDS	6164	6511	348	+					116		Adenylylsulfate reductase alpha-subunit (EC 1.8.99.2)	GO:0009973|adenylyl-sulfate reductase activity
Bilophila wadsworthia P047L1-8	35833.544	JAYAOF010000572	fig|35833.544.peg.3128		PATRIC.35833.544.JAYAOF010000572.CDS.1251.1478.rev	PATRIC	CDS	1251	1478	228	-					75		Adenylylsulfate reductase beta-subunit (EC 1.8.99.2)	GO:0009973|adenylyl-sulfate reductase activity
Bilophila wadsworthia P047L1-8	35833.544	JAYAOF010000572	fig|35833.544.peg.3129		PATRIC.35833.544.JAYAOF010000572.CDS.1627.2226.rev	PATRIC	CDS	1627	2226	600	-					199		Adenylylsulfate reductase alpha-subunit (EC 1.8.99.2)	GO:0009973|adenylyl-sulfate reductase activity
Bilophila wadsworthia P053L1-32	35833.545	JAXYGQ010000311	fig|35833.545.peg.791		PATRIC.35833.545.JAXYGQ010000311.CDS.2439.4118.fwd	PATRIC	CDS	2439	4118	1680	+					559		Adenylylsulfate reductase alpha-subunit (EC 1.8.99.2)	GO:0009973|adenylyl-sulfate reductase activity
Bilophila wadsworthia P053L1-32	35833.545	JAXYGQ010000311	fig|35833.545.peg.792		PATRIC.35833.545.JAXYGQ010000311.CDS.4267.4494.fwd	PATRIC	CDS	4267	4494	228	+					75		Adenylylsulfate reductase beta-subunit (EC 1.8.99.2)	GO:0009973|adenylyl-sulfate reductase activity
Bilophila wadsworthia P055L1-24	35833.546	JAXZDL010000007	fig|35833.546.peg.650		PATRIC.35833.546.JAXZDL010000007.CDS.40909.41232.rev	PATRIC	CDS	40909	41232	324	-			PGF_00035911		107		Adenylylsulfate reductase beta-subunit (EC 1.8.99.2)	GO:0009973|adenylyl-sulfate reductase activity
Bilophila wadsworthia P055L1-24	35833.546	JAXZDL010000007	fig|35833.546.peg.651		PATRIC.35833.546.JAXZDL010000007.CDS.41265.43037.rev	PATRIC	CDS	41265	43037	1773	-			PGF_00035871		590		Adenylylsulfate reductase alpha-subunit (EC 1.8.99.2)	GO:0009973|adenylyl-sulfate reductase activity
Bilophila wadsworthia P055L1-24	35833.546	JAXZDL010000072	fig|35833.546.peg.2896		PATRIC.35833.546.JAXZDL010000072.CDS.8083.8310.rev	PATRIC	CDS	8083	8310	228	-					75		Adenylylsulfate reductase beta-subunit (EC 1.8.99.2)	GO:0009973|adenylyl-sulfate reductase activity
Bilophila wadsworthia P055L1-24	35833.546	JAXZDL010000072	fig|35833.546.peg.2897		PATRIC.35833.546.JAXZDL010000072.CDS.8459.10138.rev	PATRIC	CDS	8459	10138	1680	-					559		Adenylylsulfate reductase alpha-subunit (EC 1.8.99.2)	GO:0009973|adenylyl-sulfate reductase activity
Bilophila wadsworthia P065-11	35833.547	JAXXLX010000102	fig|35833.547.peg.306		PATRIC.35833.547.JAXXLX010000102.CDS.1771.1998.fwd	PATRIC	CDS	1771	1998	228	+					75		Adenylylsulfate reductase beta-subunit (EC 1.8.99.2)	GO:0009973|adenylyl-sulfate reductase activity
Bilophila wadsworthia P065-11	35833.547	JAXXLX010000102	fig|35833.547.peg.305		PATRIC.35833.547.JAXXLX010000102.CDS.3.1622.fwd	PATRIC	CDS	3	1622	1620	+					539		Adenylylsulfate reductase alpha-subunit (EC 1.8.99.2)	GO:0009973|adenylyl-sulfate reductase activity
Bilophila wadsworthia P065-11	35833.547	JAXXLX010001087	fig|35833.547.peg.3298		PATRIC.35833.547.JAXXLX010001087.CDS.1.246.fwd	PATRIC	CDS	1	246	246	+			PGF_00035911		81		Adenylylsulfate reductase beta-subunit (EC 1.8.99.2)	GO:0009973|adenylyl-sulfate reductase activity
Bilophila wadsworthia P061-24	35833.548	JAXXPZ010000080	fig|35833.548.peg.126		PATRIC.35833.548.JAXXPZ010000080.CDS.506.1027.fwd	PATRIC	CDS	506	1027	522	+					174		Adenylylsulfate reductase alpha-subunit (EC 1.8.99.2)	GO:0009973|adenylyl-sulfate reductase activity
Bilophila wadsworthia P061-24	35833.548	JAXXPZ010000874	fig|35833.548.peg.2238		PATRIC.35833.548.JAXXPZ010000874.CDS.1111.1338.rev	PATRIC	CDS	1111	1338	228	-					75		Adenylylsulfate reductase beta-subunit (EC 1.8.99.2)	GO:0009973|adenylyl-sulfate reductase activity
Bilophila wadsworthia P061-24	35833.548	JAXXPZ010000874	fig|35833.548.peg.2239		PATRIC.35833.548.JAXXPZ010000874.CDS.1487.1816.rev	PATRIC	CDS	1487	1816	330	-					109		Adenylylsulfate reductase alpha-subunit (EC 1.8.99.2)	GO:0009973|adenylyl-sulfate reductase activity
Bilophila wadsworthia P007L1-20	35833.549	JAXVER010000061	fig|35833.549.peg.976		PATRIC.35833.549.JAXVER010000061.CDS.2671.2898.rev	PATRIC	CDS	2671	2898	228	-					75		Adenylylsulfate reductase beta-subunit (EC 1.8.99.2)	GO:0009973|adenylyl-sulfate reductase activity
Bilophila wadsworthia P007L1-20	35833.549	JAXVER010000061	fig|35833.549.peg.977		PATRIC.35833.549.JAXVER010000061.CDS.3047.4726.rev	PATRIC	CDS	3047	4726	1680	-					559		Adenylylsulfate reductase alpha-subunit (EC 1.8.99.2)	GO:0009973|adenylyl-sulfate reductase activity
Bilophila wadsworthia P007L1-20	35833.549	JAXVER010000079	fig|35833.549.peg.2646		PATRIC.35833.549.JAXVER010000079.CDS.43190.43513.rev	PATRIC	CDS	43190	43513	324	-			PGF_00035911		107		Adenylylsulfate reductase beta-subunit (EC 1.8.99.2)	GO:0009973|adenylyl-sulfate reductase activity
Bilophila wadsworthia P007L1-20	35833.549	JAXVER010000079	fig|35833.549.peg.2647		PATRIC.35833.549.JAXVER010000079.CDS.43546.45318.rev	PATRIC	CDS	43546	45318	1773	-			PGF_00035871		590		Adenylylsulfate reductase alpha-subunit (EC 1.8.99.2)	GO:0009973|adenylyl-sulfate reductase activity
uncultured Bilophila sp. strain ERR321572-bin.20	529385.10	CAJLWY010000179	fig|529385.10.peg.2098		PATRIC.529385.10.CAJLWY010000179.CDS.1793.2116.rev	PATRIC	CDS	1793	2116	324	-			PGF_00035911		107		Adenylylsulfate reductase beta-subunit (EC 1.8.99.2)	GO:0009973|adenylyl-sulfate reductase activity
uncultured Bilophila sp. strain ERR321572-bin.20	529385.10	CAJLWY010000179	fig|529385.10.peg.2099		PATRIC.529385.10.CAJLWY010000179.CDS.2146.3918.rev	PATRIC	CDS	2146	3918	1773	-			PGF_00035871		590		Adenylylsulfate reductase alpha-subunit (EC 1.8.99.2)	GO:0009973|adenylyl-sulfate reductase activity
uncultured Bilophila sp. strain ERR321572-bin.20	529385.10	CAJLWY010000433	fig|529385.10.peg.3351		PATRIC.529385.10.CAJLWY010000433.CDS.2.1141.fwd	PATRIC	CDS	2	1141	1140	+					379		Adenylylsulfate reductase alpha-subunit (EC 1.8.99.2)	GO:0009973|adenylyl-sulfate reductase activity
uncultured Bilophila sp. MGBC146921	529385.101	CAOTTE010000280	fig|529385.101.peg.1364		PATRIC.529385.101.CAOTTE010000280.CDS.1639.2583.fwd	PATRIC	CDS	1639	2583	945	+					315		Adenylylsulfate reductase alpha-subunit (EC 1.8.99.2)	GO:0009973|adenylyl-sulfate reductase activity
uncultured Bilophila sp. MGBC146921	529385.101	CAOTTE010000624	fig|529385.101.peg.2372		PATRIC.529385.101.CAOTTE010000624.CDS.2.676.fwd	PATRIC	CDS	2	676	675	+			PGF_00035871		224		Adenylylsulfate reductase alpha-subunit (EC 1.8.99.2)	GO:0009973|adenylyl-sulfate reductase activity
uncultured Bilophila sp. MGBC146921	529385.101	CAOTTE010000624	fig|529385.101.peg.2373		PATRIC.529385.101.CAOTTE010000624.CDS.706.1029.fwd	PATRIC	CDS	706	1029	324	+			PGF_00035911		107		Adenylylsulfate reductase beta-subunit (EC 1.8.99.2)	GO:0009973|adenylyl-sulfate reductase activity
uncultured Bilophila sp. MGBC146921	529385.101	CAOTTE010000656	fig|529385.101.peg.2440		PATRIC.529385.101.CAOTTE010000656.CDS.484.1566.fwd	PATRIC	CDS	484	1566	1083	+			PGF_00035871		361		Adenylylsulfate reductase alpha-subunit (EC 1.8.99.2)	GO:0009973|adenylyl-sulfate reductase activity
uncultured Bilophila sp. MGBC156074	529385.102	CAOUIU010000111	fig|529385.102.peg.1805		PATRIC.529385.102.CAOUIU010000111.CDS.1894.2217.rev	PATRIC	CDS	1894	2217	324	-			PGF_00035911		107		Adenylylsulfate reductase beta-subunit (EC 1.8.99.2)	GO:0009973|adenylyl-sulfate reductase activity
uncultured Bilophila sp. MGBC156074	529385.102	CAOUIU010000111	fig|529385.102.peg.1806		PATRIC.529385.102.CAOUIU010000111.CDS.2247.4019.rev	PATRIC	CDS	2247	4019	1773	-			PGF_00035871		590		Adenylylsulfate reductase alpha-subunit (EC 1.8.99.2)	GO:0009973|adenylyl-sulfate reductase activity
uncultured Bilophila sp. MGBC156074	529385.102	CAOUIU010000318	fig|529385.102.peg.2970		PATRIC.529385.102.CAOUIU010000318.CDS.1.1098.fwd	PATRIC	CDS	1	1098	1098	+					365		Adenylylsulfate reductase alpha-subunit (EC 1.8.99.2)	GO:0009973|adenylyl-sulfate reductase activity
uncultured Bilophila sp. MGBC156074	529385.102	CAOUIU010000318	fig|529385.102.peg.2971		PATRIC.529385.102.CAOUIU010000318.CDS.1246.1473.fwd	PATRIC	CDS	1246	1473	228	+					75		Adenylylsulfate reductase beta-subunit (EC 1.8.99.2)	GO:0009973|adenylyl-sulfate reductase activity
uncultured Bilophila sp. MGBC156074	529385.102	CAOUIU010000426	fig|529385.102.peg.3311		PATRIC.529385.102.CAOUIU010000426.CDS.1420.2007.fwd	PATRIC	CDS	1420	2007	588	+					196		Adenylylsulfate reductase alpha-subunit (EC 1.8.99.2)	GO:0009973|adenylyl-sulfate reductase activity
uncultured Bilophila sp. MGBC151905	529385.103	CAOVQV010000477	fig|529385.103.peg.1623		PATRIC.529385.103.CAOVQV010000477.CDS.1025.1252.fwd	PATRIC	CDS	1025	1252	228	+					75		Adenylylsulfate reductase beta-subunit (EC 1.8.99.2)	GO:0009973|adenylyl-sulfate reductase activity
uncultured Bilophila sp. MGBC151905	529385.103	CAOVQV010000477	fig|529385.103.peg.1622		PATRIC.529385.103.CAOVQV010000477.CDS.2.877.fwd	PATRIC	CDS	2	877	876	+					291		Adenylylsulfate reductase alpha-subunit (EC 1.8.99.2)	GO:0009973|adenylyl-sulfate reductase activity
uncultured Bilophila sp. MGBC150907	529385.104	CAOYIP010000062	fig|529385.104.peg.1854		PATRIC.529385.104.CAOYIP010000062.CDS.10717.12396.fwd	PATRIC	CDS	10717	12396	1680	+					559		Adenylylsulfate reductase alpha-subunit (EC 1.8.99.2)	GO:0009973|adenylyl-sulfate reductase activity
uncultured Bilophila sp. MGBC150907	529385.104	CAOYIP010000062	fig|529385.104.peg.1855		PATRIC.529385.104.CAOYIP010000062.CDS.12544.12771.fwd	PATRIC	CDS	12544	12771	228	+					75		Adenylylsulfate reductase beta-subunit (EC 1.8.99.2)	GO:0009973|adenylyl-sulfate reductase activity
uncultured Bilophila sp. MGBC150907	529385.104	CAOYIP010000203	fig|529385.104.peg.3254		PATRIC.529385.104.CAOYIP010000203.CDS.1739.3511.fwd	PATRIC	CDS	1739	3511	1773	+			PGF_00035871		590		Adenylylsulfate reductase alpha-subunit (EC 1.8.99.2)	GO:0009973|adenylyl-sulfate reductase activity
uncultured Bilophila sp. MGBC150907	529385.104	CAOYIP010000203	fig|529385.104.peg.3255		PATRIC.529385.104.CAOYIP010000203.CDS.3541.3864.fwd	PATRIC	CDS	3541	3864	324	+			PGF_00035911		107		Adenylylsulfate reductase beta-subunit (EC 1.8.99.2)	GO:0009973|adenylyl-sulfate reductase activity
uncultured Bilophila sp. strain SRR5580335-bin.16	529385.11	CAJMKA010000244	fig|529385.11.peg.2417		PATRIC.529385.11.CAJMKA010000244.CDS.2790.4247.fwd	PATRIC	CDS	2790	4247	1458	+			PGF_00035870		485		Adenylylsulfate reductase alpha-subunit (EC 1.8.99.2)	GO:0009973|adenylyl-sulfate reductase activity
uncultured Bilophila sp. strain SRR5580335-bin.16	529385.11	CAJMKA010000244	fig|529385.11.peg.2418		PATRIC.529385.11.CAJMKA010000244.CDS.4305.4646.fwd	PATRIC	CDS	4305	4646	342	+			PGF_00035870		113		Adenylylsulfate reductase alpha-subunit (EC 1.8.99.2)	GO:0009973|adenylyl-sulfate reductase activity
uncultured Bilophila sp. MGBC159102	529385.110	CAPITP010000569	fig|529385.110.peg.2285		PATRIC.529385.110.CAPITP010000569.CDS.2652.3713.fwd	PATRIC	CDS	2652	3713	1062	+					354		Adenylylsulfate reductase alpha-subunit (EC 1.8.99.2)	GO:0009973|adenylyl-sulfate reductase activity
uncultured Bilophila sp. MGBC159102	529385.110	CAPITP010000597	fig|529385.110.peg.2397		PATRIC.529385.110.CAPITP010000597.CDS.194.517.fwd	PATRIC	CDS	194	517	324	+			PGF_00035911		107		Adenylylsulfate reductase beta-subunit (EC 1.8.99.2)	GO:0009973|adenylyl-sulfate reductase activity
uncultured Bilophila sp. MGBC159102	529385.110	CAPITP010000597	fig|529385.110.peg.2396		PATRIC.529385.110.CAPITP010000597.CDS.3.164.fwd	PATRIC	CDS	3	164	162	+			PGF_00035871		53		Adenylylsulfate reductase alpha-subunit (EC 1.8.99.2)	GO:0009973|adenylyl-sulfate reductase activity
uncultured Bilophila sp. MGBC159102	529385.110	CAPITP010000647	fig|529385.110.peg.2575		PATRIC.529385.110.CAPITP010000647.CDS.1.561.fwd	PATRIC	CDS	1	561	561	+					186		Adenylylsulfate reductase alpha-subunit (EC 1.8.99.2)	GO:0009973|adenylyl-sulfate reductase activity
uncultured Bilophila sp. MGBC159102	529385.110	CAPITP010000647	fig|529385.110.peg.2576		PATRIC.529385.110.CAPITP010000647.CDS.709.936.fwd	PATRIC	CDS	709	936	228	+					75		Adenylylsulfate reductase beta-subunit (EC 1.8.99.2)	GO:0009973|adenylyl-sulfate reductase activity
uncultured Bilophila sp. MGBC158200	529385.113	CAPQCX010000316	fig|529385.113.peg.2420		PATRIC.529385.113.CAPQCX010000316.CDS.544.867.rev	PATRIC	CDS	544	867	324	-			PGF_00035911		107		Adenylylsulfate reductase beta-subunit (EC 1.8.99.2)	GO:0009973|adenylyl-sulfate reductase activity
uncultured Bilophila sp. MGBC158200	529385.113	CAPQCX010000316	fig|529385.113.peg.2421		PATRIC.529385.113.CAPQCX010000316.CDS.897.2669.rev	PATRIC	CDS	897	2669	1773	-			PGF_00035871		590		Adenylylsulfate reductase alpha-subunit (EC 1.8.99.2)	GO:0009973|adenylyl-sulfate reductase activity
uncultured Bilophila sp. MGBC158200	529385.113	CAPQCX010000410	fig|529385.113.peg.2807		PATRIC.529385.113.CAPQCX010000410.CDS.1729.2703.fwd	PATRIC	CDS	1729	2703	975	+					325		Adenylylsulfate reductase alpha-subunit (EC 1.8.99.2)	GO:0009973|adenylyl-sulfate reductase activity
uncultured Bilophila sp. MGBC156112	529385.118	CAQAGS010000041	fig|529385.118.peg.1011		PATRIC.529385.118.CAQAGS010000041.CDS.6072.6395.rev	PATRIC	CDS	6072	6395	324	-			PGF_00035911		107		Adenylylsulfate reductase beta-subunit (EC 1.8.99.2)	GO:0009973|adenylyl-sulfate reductase activity
uncultured Bilophila sp. MGBC156112	529385.118	CAQAGS010000041	fig|529385.118.peg.1012		PATRIC.529385.118.CAQAGS010000041.CDS.6425.8197.rev	PATRIC	CDS	6425	8197	1773	-			PGF_00035871		590		Adenylylsulfate reductase alpha-subunit (EC 1.8.99.2)	GO:0009973|adenylyl-sulfate reductase activity
uncultured Bilophila sp. MGBC156112	529385.118	CAQAGS010000358	fig|529385.118.peg.3259		PATRIC.529385.118.CAQAGS010000358.CDS.96.1775.rev	PATRIC	CDS	96	1775	1680	-					559		Adenylylsulfate reductase alpha-subunit (EC 1.8.99.2)	GO:0009973|adenylyl-sulfate reductase activity
uncultured Bilophila sp. MGBC156112	529385.118	CAQAGS010000408	fig|529385.118.peg.3457		PATRIC.529385.118.CAQAGS010000408.CDS.2442.2669.rev	PATRIC	CDS	2442	2669	228	-					75		Adenylylsulfate reductase beta-subunit (EC 1.8.99.2)	GO:0009973|adenylyl-sulfate reductase activity
uncultured Bilophila sp. MGBC159369	529385.119	CAQDZQ010000286	fig|529385.119.peg.907		PATRIC.529385.119.CAQDZQ010000286.CDS.1.1116.rev	PATRIC	CDS	1	1116	1116	-			PGF_00035871		372		Adenylylsulfate reductase alpha-subunit (EC 1.8.99.2)	GO:0009973|adenylyl-sulfate reductase activity
uncultured Bilophila sp. MGBC159369	529385.119	CAQDZQ010000523	fig|529385.119.peg.1678		PATRIC.529385.119.CAQDZQ010000523.CDS.1408.2937.fwd	PATRIC	CDS	1408	2937	1530	+					510		Adenylylsulfate reductase alpha-subunit (EC 1.8.99.2)	GO:0009973|adenylyl-sulfate reductase activity
uncultured Bilophila sp. MGBC112920	529385.121	CAQIUA010000557	fig|529385.121.peg.2407		PATRIC.529385.121.CAQIUA010000557.CDS.21.1514.fwd	PATRIC	CDS	21	1514	1494	+			PGF_00035870		498		Adenylylsulfate reductase alpha-subunit (EC 1.8.99.2)	GO:0009973|adenylyl-sulfate reductase activity
uncultured Bilophila sp. MGBC148454	529385.122	CAQJMB010000187	fig|529385.122.peg.1002		PATRIC.529385.122.CAQJMB010000187.CDS.2612.2932.fwd	PATRIC	CDS	2612	2932	321	+					107		Adenylylsulfate reductase alpha-subunit (EC 1.8.99.2)	GO:0009973|adenylyl-sulfate reductase activity
uncultured Bilophila sp. MGBC148454	529385.122	CAQJMB010000401	fig|529385.122.peg.1718		PATRIC.529385.122.CAQJMB010000401.CDS.3.335.fwd	PATRIC	CDS	3	335	333	+			PGF_00035871		110		Adenylylsulfate reductase alpha-subunit (EC 1.8.99.2)	GO:0009973|adenylyl-sulfate reductase activity
uncultured Bilophila sp. MGBC148454	529385.122	CAQJMB010000401	fig|529385.122.peg.1719		PATRIC.529385.122.CAQJMB010000401.CDS.365.688.fwd	PATRIC	CDS	365	688	324	+			PGF_00035911		107		Adenylylsulfate reductase beta-subunit (EC 1.8.99.2)	GO:0009973|adenylyl-sulfate reductase activity
uncultured Bilophila sp. MGBC148454	529385.122	CAQJMB010000461	fig|529385.122.peg.1894		PATRIC.529385.122.CAQJMB010000461.CDS.1.990.rev	PATRIC	CDS	1	990	990	-			PGF_00035871		330		Adenylylsulfate reductase alpha-subunit (EC 1.8.99.2)	GO:0009973|adenylyl-sulfate reductase activity
uncultured Bilophila sp. MGBC156440	529385.126	CAQKYM010000523	fig|529385.126.peg.2398		PATRIC.529385.126.CAQKYM010000523.CDS.1.1665.fwd	PATRIC	CDS	1	1665	1665	+			PGF_00035871		554		Adenylylsulfate reductase alpha-subunit (EC 1.8.99.2)	GO:0009973|adenylyl-sulfate reductase activity
uncultured Bilophila sp. MGBC156440	529385.126	CAQKYM010000540	fig|529385.126.peg.2443		PATRIC.529385.126.CAQKYM010000540.CDS.1017.1772.rev	PATRIC	CDS	1017	1772	756	-					251		Adenylylsulfate reductase alpha-subunit (EC 1.8.99.2)	GO:0009973|adenylyl-sulfate reductase activity
uncultured Bilophila sp. MGBC156440	529385.126	CAQKYM010000540	fig|529385.126.peg.2442		PATRIC.529385.126.CAQKYM010000540.CDS.642.869.rev	PATRIC	CDS	642	869	228	-					75		Adenylylsulfate reductase beta-subunit (EC 1.8.99.2)	GO:0009973|adenylyl-sulfate reductase activity
uncultured Bilophila sp. MGBC100681	529385.129	CAQOLJ010000067	fig|529385.129.peg.1668		PATRIC.529385.129.CAQOLJ010000067.CDS.12588.13049.fwd	PATRIC	CDS	12588	13049	462	+					154		Adenylylsulfate reductase alpha-subunit (EC 1.8.99.2)	GO:0009973|adenylyl-sulfate reductase activity
uncultured Bilophila sp. MGBC100681	529385.129	CAQOLJ010000274	fig|529385.129.peg.3408		PATRIC.529385.129.CAQOLJ010000274.CDS.1316.1543.fwd	PATRIC	CDS	1316	1543	228	+					75		Adenylylsulfate reductase beta-subunit (EC 1.8.99.2)	GO:0009973|adenylyl-sulfate reductase activity
uncultured Bilophila sp. MGBC100681	529385.129	CAQOLJ010000274	fig|529385.129.peg.3407		PATRIC.529385.129.CAQOLJ010000274.CDS.2.1168.fwd	PATRIC	CDS	2	1168	1167	+					388		Adenylylsulfate reductase alpha-subunit (EC 1.8.99.2)	GO:0009973|adenylyl-sulfate reductase activity
uncultured Bilophila sp. MGBC100681	529385.129	CAQOLJ010000315	fig|529385.129.peg.3567		PATRIC.529385.129.CAQOLJ010000315.CDS.2092.2415.rev	PATRIC	CDS	2092	2415	324	-			PGF_00035911		107		Adenylylsulfate reductase beta-subunit (EC 1.8.99.2)	GO:0009973|adenylyl-sulfate reductase activity
uncultured Bilophila sp. MGBC100681	529385.129	CAQOLJ010000315	fig|529385.129.peg.3568		PATRIC.529385.129.CAQOLJ010000315.CDS.2445.2834.rev	PATRIC	CDS	2445	2834	390	-			PGF_00035871		129		Adenylylsulfate reductase alpha-subunit (EC 1.8.99.2)	GO:0009973|adenylyl-sulfate reductase activity
uncultured Bilophila sp. MGBC100681	529385.129	CAQOLJ010000350	fig|529385.129.peg.3686		PATRIC.529385.129.CAQOLJ010000350.CDS.941.2104.fwd	PATRIC	CDS	941	2104	1164	+			PGF_00035871		388		Adenylylsulfate reductase alpha-subunit (EC 1.8.99.2)	GO:0009973|adenylyl-sulfate reductase activity
uncultured Bilophila sp. strain MGBC136929	529385.13	CAJUIG010000004	fig|529385.13.peg.237		PATRIC.529385.13.CAJUIG010000004.CDS.35973.37745.fwd	PATRIC	CDS	35973	37745	1773	+			PGF_00035871		590		Adenylylsulfate reductase alpha-subunit (EC 1.8.99.2)	GO:0009973|adenylyl-sulfate reductase activity
uncultured Bilophila sp. strain MGBC136929	529385.13	CAJUIG010000004	fig|529385.13.peg.238		PATRIC.529385.13.CAJUIG010000004.CDS.37775.38098.fwd	PATRIC	CDS	37775	38098	324	+			PGF_00035911		107		Adenylylsulfate reductase beta-subunit (EC 1.8.99.2)	GO:0009973|adenylyl-sulfate reductase activity
uncultured Bilophila sp. MGBC160529	529385.132	CAQQKC010000784	fig|529385.132.peg.3326		PATRIC.529385.132.CAQQKC010000784.CDS.1001.1228.fwd	PATRIC	CDS	1001	1228	228	+					75		Adenylylsulfate reductase beta-subunit (EC 1.8.99.2)	GO:0009973|adenylyl-sulfate reductase activity
uncultured Bilophila sp. MGBC160529	529385.132	CAQQKC010000784	fig|529385.132.peg.3325		PATRIC.529385.132.CAQQKC010000784.CDS.2.853.fwd	PATRIC	CDS	2	853	852	+					283		Adenylylsulfate reductase alpha-subunit (EC 1.8.99.2)	GO:0009973|adenylyl-sulfate reductase activity
uncultured Bilophila sp. MGBC160529	529385.132	CAQQKC010000850	fig|529385.132.peg.3454		PATRIC.529385.132.CAQQKC010000850.CDS.113.436.rev	PATRIC	CDS	113	436	324	-			PGF_00035911		107		Adenylylsulfate reductase beta-subunit (EC 1.8.99.2)	GO:0009973|adenylyl-sulfate reductase activity
uncultured Bilophila sp. MGBC160529	529385.132	CAQQKC010000850	fig|529385.132.peg.3455		PATRIC.529385.132.CAQQKC010000850.CDS.466.1056.rev	PATRIC	CDS	466	1056	591	-			PGF_00035871		196		Adenylylsulfate reductase alpha-subunit (EC 1.8.99.2)	GO:0009973|adenylyl-sulfate reductase activity
uncultured Bilophila sp. MGBC152724	529385.138	CAQWVT010000443	fig|529385.138.peg.2109		PATRIC.529385.138.CAQWVT010000443.CDS.2.187.fwd	PATRIC	CDS	2	187	186	+			PGF_00035911		61		Adenylylsulfate reductase beta-subunit (EC 1.8.99.2)	GO:0009973|adenylyl-sulfate reductase activity
uncultured Bilophila sp. MGBC152724	529385.138	CAQWVT010000540	fig|529385.138.peg.2346		PATRIC.529385.138.CAQWVT010000540.CDS.2.949.rev	PATRIC	CDS	2	949	948	-					316		Adenylylsulfate reductase alpha-subunit (EC 1.8.99.2)	GO:0009973|adenylyl-sulfate reductase activity
uncultured Bilophila sp. MGBC105918	529385.140	CAQYXX010000096	fig|529385.140.peg.1856		PATRIC.529385.140.CAQYXX010000096.CDS.1.456.rev	PATRIC	CDS	1	456	456	-					152		Adenylylsulfate reductase alpha-subunit (EC 1.8.99.2)	GO:0009973|adenylyl-sulfate reductase activity
uncultured Bilophila sp. MGBC105918	529385.140	CAQYXX010000351	fig|529385.140.peg.3451		PATRIC.529385.140.CAQYXX010000351.CDS.1272.1499.rev	PATRIC	CDS	1272	1499	228	-					75		Adenylylsulfate reductase beta-subunit (EC 1.8.99.2)	GO:0009973|adenylyl-sulfate reductase activity
uncultured Bilophila sp. MGBC105918	529385.140	CAQYXX010000351	fig|529385.140.peg.3452		PATRIC.529385.140.CAQYXX010000351.CDS.1647.2852.rev	PATRIC	CDS	1647	2852	1206	-					401		Adenylylsulfate reductase alpha-subunit (EC 1.8.99.2)	GO:0009973|adenylyl-sulfate reductase activity
uncultured Bilophila sp. MGBC105918	529385.140	CAQYXX010000356	fig|529385.140.peg.3471		PATRIC.529385.140.CAQYXX010000356.CDS.1938.2810.fwd	PATRIC	CDS	1938	2810	873	+			PGF_00035871		291		Adenylylsulfate reductase alpha-subunit (EC 1.8.99.2)	GO:0009973|adenylyl-sulfate reductase activity
uncultured Bilophila sp. MGBC105918	529385.140	CAQYXX010000422	fig|529385.140.peg.3677		PATRIC.529385.140.CAQYXX010000422.CDS.141.443.fwd	PATRIC	CDS	141	443	303	+			PGF_00035911		100		Adenylylsulfate reductase beta-subunit (EC 1.8.99.2)	GO:0009973|adenylyl-sulfate reductase activity
uncultured Bilophila sp. MGBC105918	529385.140	CAQYXX010000422	fig|529385.140.peg.3676		PATRIC.529385.140.CAQYXX010000422.CDS.2.85.fwd	PATRIC	CDS	2	85	84	+			PGF_00035871		27		Adenylylsulfate reductase alpha-subunit (EC 1.8.99.2)	GO:0009973|adenylyl-sulfate reductase activity
uncultured Bilophila sp. MGBC105894	529385.141	CAQZPP010000077	fig|529385.141.peg.803		PATRIC.529385.141.CAQZPP010000077.CDS.1.438.rev	PATRIC	CDS	1	438	438	-					146		Adenylylsulfate reductase alpha-subunit (EC 1.8.99.2)	GO:0009973|adenylyl-sulfate reductase activity
uncultured Bilophila sp. MGBC105894	529385.141	CAQZPP010000355	fig|529385.141.peg.2223		PATRIC.529385.141.CAQZPP010000355.CDS.1185.1412.fwd	PATRIC	CDS	1185	1412	228	+					75		Adenylylsulfate reductase beta-subunit (EC 1.8.99.2)	GO:0009973|adenylyl-sulfate reductase activity
uncultured Bilophila sp. MGBC105894	529385.141	CAQZPP010000355	fig|529385.141.peg.2222		PATRIC.529385.141.CAQZPP010000355.CDS.3.1037.fwd	PATRIC	CDS	3	1037	1035	+					344		Adenylylsulfate reductase alpha-subunit (EC 1.8.99.2)	GO:0009973|adenylyl-sulfate reductase activity
uncultured Bilophila sp. MGBC105894	529385.141	CAQZPP010000485	fig|529385.141.peg.2628		PATRIC.529385.141.CAQZPP010000485.CDS.513.1937.rev	PATRIC	CDS	513	1937	1425	-			PGF_00035871		474		Adenylylsulfate reductase alpha-subunit (EC 1.8.99.2)	GO:0009973|adenylyl-sulfate reductase activity
uncultured Bilophila sp. MGBC105894	529385.141	CAQZPP010000758	fig|529385.141.peg.3224		PATRIC.529385.141.CAQZPP010000758.CDS.815.1072.fwd	PATRIC	CDS	815	1072	258	+			PGF_00035871		86		Adenylylsulfate reductase alpha-subunit (EC 1.8.99.2)	GO:0009973|adenylyl-sulfate reductase activity
uncultured Bilophila sp. MGBC100747	529385.143	CARAKM010000148	fig|529385.143.peg.1967		PATRIC.529385.143.CARAKM010000148.CDS.3.455.rev	PATRIC	CDS	3	455	453	-					151		Adenylylsulfate reductase alpha-subunit (EC 1.8.99.2)	GO:0009973|adenylyl-sulfate reductase activity
uncultured Bilophila sp. MGBC100747	529385.143	CARAKM010000268	fig|529385.143.peg.2729		PATRIC.529385.143.CARAKM010000268.CDS.1.1011.fwd	PATRIC	CDS	1	1011	1011	+					336		Adenylylsulfate reductase alpha-subunit (EC 1.8.99.2)	GO:0009973|adenylyl-sulfate reductase activity
uncultured Bilophila sp. MGBC100747	529385.143	CARAKM010000268	fig|529385.143.peg.2730		PATRIC.529385.143.CARAKM010000268.CDS.1159.1386.fwd	PATRIC	CDS	1159	1386	228	+					75		Adenylylsulfate reductase beta-subunit (EC 1.8.99.2)	GO:0009973|adenylyl-sulfate reductase activity
uncultured Bilophila sp. MGBC100747	529385.143	CARAKM010000373	fig|529385.143.peg.3152		PATRIC.529385.143.CARAKM010000373.CDS.2121.2444.rev	PATRIC	CDS	2121	2444	324	-			PGF_00035911		107		Adenylylsulfate reductase beta-subunit (EC 1.8.99.2)	GO:0009973|adenylyl-sulfate reductase activity
uncultured Bilophila sp. MGBC100747	529385.143	CARAKM010000373	fig|529385.143.peg.3153		PATRIC.529385.143.CARAKM010000373.CDS.2474.2779.rev	PATRIC	CDS	2474	2779	306	-			PGF_00035871		101		Adenylylsulfate reductase alpha-subunit (EC 1.8.99.2)	GO:0009973|adenylyl-sulfate reductase activity
uncultured Bilophila sp. MGBC100747	529385.143	CARAKM010000510	fig|529385.143.peg.3538		PATRIC.529385.143.CARAKM010000510.CDS.2.265.rev	PATRIC	CDS	2	265	264	-			PGF_00035871		88		Adenylylsulfate reductase alpha-subunit (EC 1.8.99.2)	GO:0009973|adenylyl-sulfate reductase activity
uncultured Bilophila sp. MGBC151589	529385.144	CARANI010000329	fig|529385.144.peg.1575		PATRIC.529385.144.CARANI010000329.CDS.1586.1909.rev	PATRIC	CDS	1586	1909	324	-			PGF_00035911		107		Adenylylsulfate reductase beta-subunit (EC 1.8.99.2)	GO:0009973|adenylyl-sulfate reductase activity
uncultured Bilophila sp. MGBC151589	529385.144	CARANI010000329	fig|529385.144.peg.1576		PATRIC.529385.144.CARANI010000329.CDS.1939.2040.rev	PATRIC	CDS	1939	2040	102	-			PGF_00035871		33		Adenylylsulfate reductase alpha-subunit (EC 1.8.99.2)	GO:0009973|adenylyl-sulfate reductase activity
uncultured Bilophila sp. MGBC151589	529385.144	CARANI010000526	fig|529385.144.peg.2089		PATRIC.529385.144.CARANI010000526.CDS.1.1560.rev	PATRIC	CDS	1	1560	1560	-					520		Adenylylsulfate reductase alpha-subunit (EC 1.8.99.2)	GO:0009973|adenylyl-sulfate reductase activity
uncultured Bilophila sp. MGBC149679	529385.145	CARBJE010000289	fig|529385.145.peg.2455		PATRIC.529385.145.CARBJE010000289.CDS.1.648.fwd	PATRIC	CDS	1	648	648	+					215		Adenylylsulfate reductase alpha-subunit (EC 1.8.99.2)	GO:0009973|adenylyl-sulfate reductase activity
uncultured Bilophila sp. MGBC149679	529385.145	CARBJE010000289	fig|529385.145.peg.2456		PATRIC.529385.145.CARBJE010000289.CDS.796.1023.fwd	PATRIC	CDS	796	1023	228	+					75		Adenylylsulfate reductase beta-subunit (EC 1.8.99.2)	GO:0009973|adenylyl-sulfate reductase activity
uncultured Bilophila sp. MGBC149679	529385.145	CARBJE010000476	fig|529385.145.peg.3141		PATRIC.529385.145.CARBJE010000476.CDS.1.249.rev	PATRIC	CDS	1	249	249	-			PGF_00035911		83		Adenylylsulfate reductase beta-subunit (EC 1.8.99.2)	GO:0009973|adenylyl-sulfate reductase activity
uncultured Bilophila sp. MGBC149679	529385.145	CARBJE010000476	fig|529385.145.peg.3142		PATRIC.529385.145.CARBJE010000476.CDS.279.2051.rev	PATRIC	CDS	279	2051	1773	-			PGF_00035871		590		Adenylylsulfate reductase alpha-subunit (EC 1.8.99.2)	GO:0009973|adenylyl-sulfate reductase activity
uncultured Bilophila sp. MGBC149679	529385.145	CARBJE010000612	fig|529385.145.peg.3526		PATRIC.529385.145.CARBJE010000612.CDS.660.1691.fwd	PATRIC	CDS	660	1691	1032	+					344		Adenylylsulfate reductase alpha-subunit (EC 1.8.99.2)	GO:0009973|adenylyl-sulfate reductase activity
uncultured Bilophila sp. MGBC105862	529385.147	CARCIA010000110	fig|529385.147.peg.1324		PATRIC.529385.147.CARCIA010000110.CDS.1.444.rev	PATRIC	CDS	1	444	444	-					148		Adenylylsulfate reductase alpha-subunit (EC 1.8.99.2)	GO:0009973|adenylyl-sulfate reductase activity
uncultured Bilophila sp. MGBC105862	529385.147	CARCIA010000382	fig|529385.147.peg.2803		PATRIC.529385.147.CARCIA010000382.CDS.1800.2123.rev	PATRIC	CDS	1800	2123	324	-			PGF_00035911		107		Adenylylsulfate reductase beta-subunit (EC 1.8.99.2)	GO:0009973|adenylyl-sulfate reductase activity
uncultured Bilophila sp. MGBC105862	529385.147	CARCIA010000382	fig|529385.147.peg.2804		PATRIC.529385.147.CARCIA010000382.CDS.2153.2479.rev	PATRIC	CDS	2153	2479	327	-			PGF_00035871		108		Adenylylsulfate reductase alpha-subunit (EC 1.8.99.2)	GO:0009973|adenylyl-sulfate reductase activity
uncultured Bilophila sp. MGBC105862	529385.147	CARCIA010000434	fig|529385.147.peg.2977		PATRIC.529385.147.CARCIA010000434.CDS.1310.1537.fwd	PATRIC	CDS	1310	1537	228	+					75		Adenylylsulfate reductase beta-subunit (EC 1.8.99.2)	GO:0009973|adenylyl-sulfate reductase activity
uncultured Bilophila sp. MGBC105862	529385.147	CARCIA010000434	fig|529385.147.peg.2976		PATRIC.529385.147.CARCIA010000434.CDS.2.1186.fwd	PATRIC	CDS	2	1186	1185	+					394		Adenylylsulfate reductase alpha-subunit (EC 1.8.99.2)	GO:0009973|adenylyl-sulfate reductase activity
uncultured Bilophila sp. MGBC105862	529385.147	CARCIA010000456	fig|529385.147.peg.3043		PATRIC.529385.147.CARCIA010000456.CDS.1809.1997.fwd	PATRIC	CDS	1809	1997	189	+			PGF_00035871		63		Adenylylsulfate reductase alpha-subunit (EC 1.8.99.2)	GO:0009973|adenylyl-sulfate reductase activity
uncultured Bilophila sp. MGBC105961	529385.148	CARCWB010000065	fig|529385.148.peg.1620		PATRIC.529385.148.CARCWB010000065.CDS.10714.12393.fwd	PATRIC	CDS	10714	12393	1680	+					559		Adenylylsulfate reductase alpha-subunit (EC 1.8.99.2)	GO:0009973|adenylyl-sulfate reductase activity
uncultured Bilophila sp. MGBC105961	529385.148	CARCWB010000065	fig|529385.148.peg.1621		PATRIC.529385.148.CARCWB010000065.CDS.12541.12768.fwd	PATRIC	CDS	12541	12768	228	+					75		Adenylylsulfate reductase beta-subunit (EC 1.8.99.2)	GO:0009973|adenylyl-sulfate reductase activity
uncultured Bilophila sp. MGBC105961	529385.148	CARCWB010000306	fig|529385.148.peg.3520		PATRIC.529385.148.CARCWB010000306.CDS.2.862.rev	PATRIC	CDS	2	862	861	-			PGF_00035871		287		Adenylylsulfate reductase alpha-subunit (EC 1.8.99.2)	GO:0009973|adenylyl-sulfate reductase activity
uncultured Bilophila sp. MGBC105961	529385.148	CARCWB010000341	fig|529385.148.peg.3639		PATRIC.529385.148.CARCWB010000341.CDS.1.306.fwd	PATRIC	CDS	1	306	306	+			PGF_00035871		101		Adenylylsulfate reductase alpha-subunit (EC 1.8.99.2)	GO:0009973|adenylyl-sulfate reductase activity
uncultured Bilophila sp. MGBC105961	529385.148	CARCWB010000341	fig|529385.148.peg.3640		PATRIC.529385.148.CARCWB010000341.CDS.336.659.fwd	PATRIC	CDS	336	659	324	+			PGF_00035911		107		Adenylylsulfate reductase beta-subunit (EC 1.8.99.2)	GO:0009973|adenylyl-sulfate reductase activity
uncultured Bilophila sp. MGBC100838	529385.149	CARECO010000066	fig|529385.149.peg.1645		PATRIC.529385.149.CARECO010000066.CDS.10999.12678.fwd	PATRIC	CDS	10999	12678	1680	+					559		Adenylylsulfate reductase alpha-subunit (EC 1.8.99.2)	GO:0009973|adenylyl-sulfate reductase activity
uncultured Bilophila sp. MGBC100838	529385.149	CARECO010000066	fig|529385.149.peg.1646		PATRIC.529385.149.CARECO010000066.CDS.12826.13053.fwd	PATRIC	CDS	12826	13053	228	+					75		Adenylylsulfate reductase beta-subunit (EC 1.8.99.2)	GO:0009973|adenylyl-sulfate reductase activity
uncultured Bilophila sp. MGBC100838	529385.149	CARECO010000278	fig|529385.149.peg.3352		PATRIC.529385.149.CARECO010000278.CDS.2.1129.rev	PATRIC	CDS	2	1129	1128	-			PGF_00035871		376		Adenylylsulfate reductase alpha-subunit (EC 1.8.99.2)	GO:0009973|adenylyl-sulfate reductase activity
uncultured Bilophila sp. MGBC100838	529385.149	CARECO010000311	fig|529385.149.peg.3479		PATRIC.529385.149.CARECO010000311.CDS.2023.2346.rev	PATRIC	CDS	2023	2346	324	-			PGF_00035911		107		Adenylylsulfate reductase beta-subunit (EC 1.8.99.2)	GO:0009973|adenylyl-sulfate reductase activity
uncultured Bilophila sp. MGBC100838	529385.149	CARECO010000311	fig|529385.149.peg.3480		PATRIC.529385.149.CARECO010000311.CDS.2376.2684.rev	PATRIC	CDS	2376	2684	309	-			PGF_00035871		102		Adenylylsulfate reductase alpha-subunit (EC 1.8.99.2)	GO:0009973|adenylyl-sulfate reductase activity
uncultured Bilophila sp. MGBC100884	529385.151	CARFRK010000364	fig|529385.151.peg.2213		PATRIC.529385.151.CARFRK010000364.CDS.1.1533.fwd	PATRIC	CDS	1	1533	1533	+					510		Adenylylsulfate reductase alpha-subunit (EC 1.8.99.2)	GO:0009973|adenylyl-sulfate reductase activity
uncultured Bilophila sp. MGBC100884	529385.151	CARFRK010000366	fig|529385.151.peg.2219		PATRIC.529385.151.CARFRK010000366.CDS.1128.2327.fwd	PATRIC	CDS	1128	2327	1200	+			PGF_00035871		400		Adenylylsulfate reductase alpha-subunit (EC 1.8.99.2)	GO:0009973|adenylyl-sulfate reductase activity
uncultured Bilophila sp. MGBC100822	529385.152	CARFWS010000003	fig|529385.152.peg.152		PATRIC.529385.152.CARFWS010000003.CDS.36095.36433.fwd	PATRIC	CDS	36095	36433	339	+					113		Adenylylsulfate reductase alpha-subunit (EC 1.8.99.2)	GO:0009973|adenylyl-sulfate reductase activity
uncultured Bilophila sp. MGBC100822	529385.152	CARFWS010000334	fig|529385.152.peg.3164		PATRIC.529385.152.CARFWS010000334.CDS.1696.2871.fwd	PATRIC	CDS	1696	2871	1176	+			PGF_00035871		392		Adenylylsulfate reductase alpha-subunit (EC 1.8.99.2)	GO:0009973|adenylyl-sulfate reductase activity
uncultured Bilophila sp. MGBC100822	529385.152	CARFWS010000346	fig|529385.152.peg.3201		PATRIC.529385.152.CARFWS010000346.CDS.367.945.fwd	PATRIC	CDS	367	945	579	+			PGF_00035871		192		Adenylylsulfate reductase alpha-subunit (EC 1.8.99.2)	GO:0009973|adenylyl-sulfate reductase activity
uncultured Bilophila sp. MGBC100822	529385.152	CARFWS010000379	fig|529385.152.peg.3311		PATRIC.529385.152.CARFWS010000379.CDS.1277.2440.rev	PATRIC	CDS	1277	2440	1164	-					387		Adenylylsulfate reductase alpha-subunit (EC 1.8.99.2)	GO:0009973|adenylyl-sulfate reductase activity
uncultured Bilophila sp. MGBC100822	529385.152	CARFWS010000379	fig|529385.152.peg.3310		PATRIC.529385.152.CARFWS010000379.CDS.902.1129.rev	PATRIC	CDS	902	1129	228	-					75		Adenylylsulfate reductase beta-subunit (EC 1.8.99.2)	GO:0009973|adenylyl-sulfate reductase activity
uncultured Bilophila sp. MGBC100767	529385.157	CARJIR010000073	fig|529385.157.peg.1892		PATRIC.529385.157.CARJIR010000073.CDS.10115.10342.fwd	PATRIC	CDS	10115	10342	228	+					75		Adenylylsulfate reductase beta-subunit (EC 1.8.99.2)	GO:0009973|adenylyl-sulfate reductase activity
uncultured Bilophila sp. MGBC100767	529385.157	CARJIR010000073	fig|529385.157.peg.1891		PATRIC.529385.157.CARJIR010000073.CDS.8288.9967.fwd	PATRIC	CDS	8288	9967	1680	+					559		Adenylylsulfate reductase alpha-subunit (EC 1.8.99.2)	GO:0009973|adenylyl-sulfate reductase activity
uncultured Bilophila sp. MGBC100767	529385.157	CARJIR010000290	fig|529385.157.peg.3572		PATRIC.529385.157.CARJIR010000290.CDS.2192.3382.fwd	PATRIC	CDS	2192	3382	1191	+			PGF_00035871		397		Adenylylsulfate reductase alpha-subunit (EC 1.8.99.2)	GO:0009973|adenylyl-sulfate reductase activity
uncultured Bilophila sp. MGBC100767	529385.157	CARJIR010000340	fig|529385.157.peg.3741		PATRIC.529385.157.CARJIR010000340.CDS.1.246.fwd	PATRIC	CDS	1	246	246	+			PGF_00035871		81		Adenylylsulfate reductase alpha-subunit (EC 1.8.99.2)	GO:0009973|adenylyl-sulfate reductase activity
uncultured Bilophila sp. MGBC100767	529385.157	CARJIR010000340	fig|529385.157.peg.3742		PATRIC.529385.157.CARJIR010000340.CDS.332.652.fwd	PATRIC	CDS	332	652	321	+			PGF_00035911		106		Adenylylsulfate reductase beta-subunit (EC 1.8.99.2)	GO:0009973|adenylyl-sulfate reductase activity
uncultured Bilophila sp. MGBC153656	529385.159	CARNDU010000045	fig|529385.159.peg.638		PATRIC.529385.159.CARNDU010000045.CDS.6180.6407.rev	PATRIC	CDS	6180	6407	228	-					75		Adenylylsulfate reductase beta-subunit (EC 1.8.99.2)	GO:0009973|adenylyl-sulfate reductase activity
uncultured Bilophila sp. MGBC153656	529385.159	CARNDU010000045	fig|529385.159.peg.639		PATRIC.529385.159.CARNDU010000045.CDS.6555.7697.rev	PATRIC	CDS	6555	7697	1143	-					380		Adenylylsulfate reductase alpha-subunit (EC 1.8.99.2)	GO:0009973|adenylyl-sulfate reductase activity
uncultured Bilophila sp. MGBC153656	529385.159	CARNDU010000304	fig|529385.159.peg.1963		PATRIC.529385.159.CARNDU010000304.CDS.18.479.rev	PATRIC	CDS	18	479	462	-			PGF_00035871		153		Adenylylsulfate reductase alpha-subunit (EC 1.8.99.2)	GO:0009973|adenylyl-sulfate reductase activity
uncultured Bilophila sp. MGBC100946	529385.161	CAROAV010000410	fig|529385.161.peg.3051		PATRIC.529385.161.CAROAV010000410.CDS.2200.2502.fwd	PATRIC	CDS	2200	2502	303	+			PGF_00035871		101		Adenylylsulfate reductase alpha-subunit (EC 1.8.99.2)	GO:0009973|adenylyl-sulfate reductase activity
uncultured Bilophila sp. MGBC100946	529385.161	CAROAV010000492	fig|529385.161.peg.3294		PATRIC.529385.161.CAROAV010000492.CDS.1307.1630.rev	PATRIC	CDS	1307	1630	324	-			PGF_00035911		107		Adenylylsulfate reductase beta-subunit (EC 1.8.99.2)	GO:0009973|adenylyl-sulfate reductase activity
uncultured Bilophila sp. MGBC100946	529385.161	CAROAV010000492	fig|529385.161.peg.3295		PATRIC.529385.161.CAROAV010000492.CDS.1660.1929.rev	PATRIC	CDS	1660	1929	270	-			PGF_00035871		89		Adenylylsulfate reductase alpha-subunit (EC 1.8.99.2)	GO:0009973|adenylyl-sulfate reductase activity
uncultured Bilophila sp. MGBC100946	529385.161	CAROAV010000548	fig|529385.161.peg.3433		PATRIC.529385.161.CAROAV010000548.CDS.352.579.rev	PATRIC	CDS	352	579	228	-					75		Adenylylsulfate reductase beta-subunit (EC 1.8.99.2)	GO:0009973|adenylyl-sulfate reductase activity
uncultured Bilophila sp. MGBC100946	529385.161	CAROAV010000548	fig|529385.161.peg.3434		PATRIC.529385.161.CAROAV010000548.CDS.711.1670.rev	PATRIC	CDS	711	1670	960	-					319		Adenylylsulfate reductase alpha-subunit (EC 1.8.99.2)	GO:0009973|adenylyl-sulfate reductase activity
uncultured Bilophila sp. MGBC100981	529385.162	CARQTC010000130	fig|529385.162.peg.2456		PATRIC.529385.162.CARQTC010000130.CDS.1099.1326.rev	PATRIC	CDS	1099	1326	228	-					75		Adenylylsulfate reductase beta-subunit (EC 1.8.99.2)	GO:0009973|adenylyl-sulfate reductase activity
uncultured Bilophila sp. MGBC100981	529385.162	CARQTC010000130	fig|529385.162.peg.2457		PATRIC.529385.162.CARQTC010000130.CDS.1474.3153.rev	PATRIC	CDS	1474	3153	1680	-					559		Adenylylsulfate reductase alpha-subunit (EC 1.8.99.2)	GO:0009973|adenylyl-sulfate reductase activity
uncultured Bilophila sp. MGBC100981	529385.162	CARQTC010000308	fig|529385.162.peg.3671		PATRIC.529385.162.CARQTC010000308.CDS.2.1168.rev	PATRIC	CDS	2	1168	1167	-			PGF_00035871		389		Adenylylsulfate reductase alpha-subunit (EC 1.8.99.2)	GO:0009973|adenylyl-sulfate reductase activity
uncultured Bilophila sp. MGBC100981	529385.162	CARQTC010000356	fig|529385.162.peg.3856		PATRIC.529385.162.CARQTC010000356.CDS.1802.2125.rev	PATRIC	CDS	1802	2125	324	-			PGF_00035911		107		Adenylylsulfate reductase beta-subunit (EC 1.8.99.2)	GO:0009973|adenylyl-sulfate reductase activity
uncultured Bilophila sp. MGBC100981	529385.162	CARQTC010000356	fig|529385.162.peg.3857		PATRIC.529385.162.CARQTC010000356.CDS.2155.2463.rev	PATRIC	CDS	2155	2463	309	-			PGF_00035871		102		Adenylylsulfate reductase alpha-subunit (EC 1.8.99.2)	GO:0009973|adenylyl-sulfate reductase activity
uncultured Bilophila sp. MGBC106020	529385.164	CARRFY010000533	fig|529385.164.peg.3141		PATRIC.529385.164.CARRFY010000533.CDS.1301.1624.rev	PATRIC	CDS	1301	1624	324	-			PGF_00035911		107		Adenylylsulfate reductase beta-subunit (EC 1.8.99.2)	GO:0009973|adenylyl-sulfate reductase activity
uncultured Bilophila sp. MGBC106020	529385.164	CARRFY010000533	fig|529385.164.peg.3142		PATRIC.529385.164.CARRFY010000533.CDS.1654.1782.rev	PATRIC	CDS	1654	1782	129	-			PGF_00035871		42		Adenylylsulfate reductase alpha-subunit (EC 1.8.99.2)	GO:0009973|adenylyl-sulfate reductase activity
uncultured Bilophila sp. MGBC106020	529385.164	CARRFY010000542	fig|529385.164.peg.3162		PATRIC.529385.164.CARRFY010000542.CDS.3.467.rev	PATRIC	CDS	3	467	465	-			PGF_00035871		155		Adenylylsulfate reductase alpha-subunit (EC 1.8.99.2)	GO:0009973|adenylyl-sulfate reductase activity
uncultured Bilophila sp. MGBC108150	529385.166	CARTFU010000542	fig|529385.166.peg.3320		PATRIC.529385.166.CARTFU010000542.CDS.1018.1701.rev	PATRIC	CDS	1018	1701	684	-					227		Adenylylsulfate reductase alpha-subunit (EC 1.8.99.2)	GO:0009973|adenylyl-sulfate reductase activity
uncultured Bilophila sp. MGBC108150	529385.166	CARTFU010000542	fig|529385.166.peg.3319		PATRIC.529385.166.CARTFU010000542.CDS.643.870.rev	PATRIC	CDS	643	870	228	-					75		Adenylylsulfate reductase beta-subunit (EC 1.8.99.2)	GO:0009973|adenylyl-sulfate reductase activity
uncultured Bilophila sp. MGBC108150	529385.166	CARTFU010000585	fig|529385.166.peg.3426		PATRIC.529385.166.CARTFU010000585.CDS.1330.1512.rev	PATRIC	CDS	1330	1512	183	-			PGF_00035871		60		Adenylylsulfate reductase alpha-subunit (EC 1.8.99.2)	GO:0009973|adenylyl-sulfate reductase activity
uncultured Bilophila sp. MGBC108150	529385.166	CARTFU010000585	fig|529385.166.peg.3425		PATRIC.529385.166.CARTFU010000585.CDS.977.1300.rev	PATRIC	CDS	977	1300	324	-			PGF_00035911		107		Adenylylsulfate reductase beta-subunit (EC 1.8.99.2)	GO:0009973|adenylyl-sulfate reductase activity
uncultured Bilophila sp. MGBC108150	529385.166	CARTFU010000592	fig|529385.166.peg.3440		PATRIC.529385.166.CARTFU010000592.CDS.1.1107.rev	PATRIC	CDS	1	1107	1107	-			PGF_00035871		369		Adenylylsulfate reductase alpha-subunit (EC 1.8.99.2)	GO:0009973|adenylyl-sulfate reductase activity
uncultured Bilophila sp. MGBC108150	529385.166	CARTFU010000661	fig|529385.166.peg.3597		PATRIC.529385.166.CARTFU010000661.CDS.907.1236.fwd	PATRIC	CDS	907	1236	330	+					110		Adenylylsulfate reductase alpha-subunit (EC 1.8.99.2)	GO:0009973|adenylyl-sulfate reductase activity
uncultured Bilophila sp. MGBC106067	529385.169	CARWDG010000120	fig|529385.169.peg.1385		PATRIC.529385.169.CARWDG010000120.CDS.5943.6284.fwd	PATRIC	CDS	5943	6284	342	+					114		Adenylylsulfate reductase alpha-subunit (EC 1.8.99.2)	GO:0009973|adenylyl-sulfate reductase activity
uncultured Bilophila sp. MGBC106067	529385.169	CARWDG010000287	fig|529385.169.peg.2408		PATRIC.529385.169.CARWDG010000287.CDS.2726.2953.rev	PATRIC	CDS	2726	2953	228	-					75		Adenylylsulfate reductase beta-subunit (EC 1.8.99.2)	GO:0009973|adenylyl-sulfate reductase activity
uncultured Bilophila sp. MGBC106067	529385.169	CARWDG010000287	fig|529385.169.peg.2409		PATRIC.529385.169.CARWDG010000287.CDS.3101.3469.rev	PATRIC	CDS	3101	3469	369	-					122		Adenylylsulfate reductase alpha-subunit (EC 1.8.99.2)	GO:0009973|adenylyl-sulfate reductase activity
uncultured Bilophila sp. MGBC106067	529385.169	CARWDG010000359	fig|529385.169.peg.2715		PATRIC.529385.169.CARWDG010000359.CDS.1743.2954.fwd	PATRIC	CDS	1743	2954	1212	+			PGF_00035871		404		Adenylylsulfate reductase alpha-subunit (EC 1.8.99.2)	GO:0009973|adenylyl-sulfate reductase activity
uncultured Bilophila sp. MGBC106067	529385.169	CARWDG010000391	fig|529385.169.peg.2833		PATRIC.529385.169.CARWDG010000391.CDS.1.309.fwd	PATRIC	CDS	1	309	309	+			PGF_00035871		102		Adenylylsulfate reductase alpha-subunit (EC 1.8.99.2)	GO:0009973|adenylyl-sulfate reductase activity
uncultured Bilophila sp. MGBC106067	529385.169	CARWDG010000391	fig|529385.169.peg.2834		PATRIC.529385.169.CARWDG010000391.CDS.339.662.fwd	PATRIC	CDS	339	662	324	+			PGF_00035911		107		Adenylylsulfate reductase beta-subunit (EC 1.8.99.2)	GO:0009973|adenylyl-sulfate reductase activity
uncultured Bilophila sp. MGBC101022	529385.170	CARWJV010000065	fig|529385.170.peg.1029		PATRIC.529385.170.CARWJV010000065.CDS.1580.1807.rev	PATRIC	CDS	1580	1807	228	-					75		Adenylylsulfate reductase beta-subunit (EC 1.8.99.2)	GO:0009973|adenylyl-sulfate reductase activity
uncultured Bilophila sp. MGBC101022	529385.170	CARWJV010000065	fig|529385.170.peg.1030		PATRIC.529385.170.CARWJV010000065.CDS.1955.3010.rev	PATRIC	CDS	1955	3010	1056	-					351		Adenylylsulfate reductase alpha-subunit (EC 1.8.99.2)	GO:0009973|adenylyl-sulfate reductase activity
uncultured Bilophila sp. MGBC101022	529385.170	CARWJV010000346	fig|529385.170.peg.2886		PATRIC.529385.170.CARWJV010000346.CDS.1816.3030.fwd	PATRIC	CDS	1816	3030	1215	+			PGF_00035871		405		Adenylylsulfate reductase alpha-subunit (EC 1.8.99.2)	GO:0009973|adenylyl-sulfate reductase activity
uncultured Bilophila sp. MGBC101022	529385.170	CARWJV010000384	fig|529385.170.peg.3030		PATRIC.529385.170.CARWJV010000384.CDS.1.300.fwd	PATRIC	CDS	1	300	300	+			PGF_00035871		99		Adenylylsulfate reductase alpha-subunit (EC 1.8.99.2)	GO:0009973|adenylyl-sulfate reductase activity
uncultured Bilophila sp. MGBC101022	529385.170	CARWJV010000384	fig|529385.170.peg.3031		PATRIC.529385.170.CARWJV010000384.CDS.330.653.fwd	PATRIC	CDS	330	653	324	+			PGF_00035911		107		Adenylylsulfate reductase beta-subunit (EC 1.8.99.2)	GO:0009973|adenylyl-sulfate reductase activity
uncultured Bilophila sp. MGBC136817	529385.171	CAQTLA010000004	fig|529385.171.peg.241		PATRIC.529385.171.CAQTLA010000004.CDS.35973.37745.fwd	PATRIC	CDS	35973	37745	1773	+			PGF_00035871		590		Adenylylsulfate reductase alpha-subunit (EC 1.8.99.2)	GO:0009973|adenylyl-sulfate reductase activity
uncultured Bilophila sp. MGBC136817	529385.171	CAQTLA010000004	fig|529385.171.peg.242		PATRIC.529385.171.CAQTLA010000004.CDS.37775.38098.fwd	PATRIC	CDS	37775	38098	324	+			PGF_00035911		107		Adenylylsulfate reductase beta-subunit (EC 1.8.99.2)	GO:0009973|adenylyl-sulfate reductase activity
uncultured Bilophila sp. REFINED_METABAT215_TOP10_CONTIGS_1500_ASSEMBLY_K 77_MERGED__Hadza_MoBio_hadza-E-H_O_1_1802.20	529385.19	CAKTAP010000239	fig|529385.19.peg.1356		PATRIC.529385.19.CAKTAP010000239.CDS.2.499.fwd	PATRIC	CDS	2	499	498	+			PGF_00035871		165		Adenylylsulfate reductase alpha-subunit (EC 1.8.99.2)	GO:0009973|adenylyl-sulfate reductase activity
uncultured Bilophila sp. REFINED_METABAT215_SUBJECT_CONTIGS_1500_ASSEMBLY _K77_MERGED__Pilot_MoBio_Fiber_C_21_7002.144	529385.20	CAKTCP010000006	fig|529385.20.peg.291		PATRIC.529385.20.CAKTCP010000006.CDS.16569.16796.rev	PATRIC	CDS	16569	16796	228	-					75		Adenylylsulfate reductase beta-subunit (EC 1.8.99.2)	GO:0009973|adenylyl-sulfate reductase activity
uncultured Bilophila sp. REFINED_METABAT215_SUBJECT_CONTIGS_1500_ASSEMBLY _K77_MERGED__Pilot_MoBio_Fiber_C_21_7002.144	529385.20	CAKTCP010000006	fig|529385.20.peg.292		PATRIC.529385.20.CAKTCP010000006.CDS.16945.18624.rev	PATRIC	CDS	16945	18624	1680	-					559		Adenylylsulfate reductase alpha-subunit (EC 1.8.99.2)	GO:0009973|adenylyl-sulfate reductase activity
uncultured Bilophila sp. REFINED_METABAT215_SUBJECT_CONTIGS_1500_ASSEMBLY _K77_MERGED__Pilot_MoBio_Fiber_C_21_7002.144	529385.20	CAKTCP010000023	fig|529385.20.peg.797		PATRIC.529385.20.CAKTCP010000023.CDS.4624.4947.rev	PATRIC	CDS	4624	4947	324	-			PGF_00035911		107		Adenylylsulfate reductase beta-subunit (EC 1.8.99.2)	GO:0009973|adenylyl-sulfate reductase activity
uncultured Bilophila sp. REFINED_METABAT215_TOP10_CONTIGS_1500_ASSEMBLY_K 77_MERGED__Hadza_MoBio_hadza-E-H_P_19_2149.152	529385.21	CAKVOO010000008	fig|529385.21.peg.612		PATRIC.529385.21.CAKVOO010000008.CDS.13108.14880.fwd	PATRIC	CDS	13108	14880	1773	+			PGF_00035871		590		Adenylylsulfate reductase alpha-subunit (EC 1.8.99.2)	GO:0009973|adenylyl-sulfate reductase activity
uncultured Bilophila sp. REFINED_METABAT215_TOP10_CONTIGS_1500_ASSEMBLY_K 77_MERGED__Hadza_MoBio_hadza-E-H_P_19_2149.152	529385.21	CAKVOO010000044	fig|529385.21.peg.2295		PATRIC.529385.21.CAKVOO010000044.CDS.8164.9843.fwd	PATRIC	CDS	8164	9843	1680	+					559		Adenylylsulfate reductase alpha-subunit (EC 1.8.99.2)	GO:0009973|adenylyl-sulfate reductase activity
uncultured Bilophila sp. REFINED_METABAT215_TOP10_CONTIGS_1500_ASSEMBLY_K 77_MERGED__Hadza_MoBio_hadza-E-H_P_19_2149.152	529385.21	CAKVOO010000044	fig|529385.21.peg.2296		PATRIC.529385.21.CAKVOO010000044.CDS.9947.10174.fwd	PATRIC	CDS	9947	10174	228	+					75		Adenylylsulfate reductase beta-subunit (EC 1.8.99.2)	GO:0009973|adenylyl-sulfate reductase activity
uncultured Bilophila sp. REFINED_METABAT215_TOP10_CONTIGS_1500_ASSEMBLY_K 77_MERGED__Nepal_MoBio_Fiber-Hadza-Nepal_B_5_THA1056YZ.95	529385.22	CAKVOR010000002	fig|529385.22.peg.522		PATRIC.529385.22.CAKVOR010000002.CDS.232011.233783.fwd	PATRIC	CDS	232011	233783	1773	+			PGF_00035871		590		Adenylylsulfate reductase alpha-subunit (EC 1.8.99.2)	GO:0009973|adenylyl-sulfate reductase activity
uncultured Bilophila sp. REFINED_METABAT215_TOP10_CONTIGS_1500_ASSEMBLY_K 77_MERGED__Nepal_MoBio_Fiber-Hadza-Nepal_B_5_THA1056YZ.95	529385.22	CAKVOR010000002	fig|529385.22.peg.523		PATRIC.529385.22.CAKVOR010000002.CDS.233816.234139.fwd	PATRIC	CDS	233816	234139	324	+			PGF_00035911		107		Adenylylsulfate reductase beta-subunit (EC 1.8.99.2)	GO:0009973|adenylyl-sulfate reductase activity
uncultured Bilophila sp. REFINED_METABAT215_TOP10_CONTIGS_1500_ASSEMBLY_K 77_MERGED__Nepal_MoBio_Fiber-Hadza-Nepal_B_5_THA1056YZ.95	529385.22	CAKVOR010000024	fig|529385.22.peg.2806		PATRIC.529385.22.CAKVOR010000024.CDS.59904.61583.fwd	PATRIC	CDS	59904	61583	1680	+					559		Adenylylsulfate reductase alpha-subunit (EC 1.8.99.2)	GO:0009973|adenylyl-sulfate reductase activity
uncultured Bilophila sp. strain MGYG-HGUT-01277	529385.3	CABKMN010000002	fig|529385.3.peg.336		PATRIC.529385.3.CABKMN010000002.CDS.45958.46281.fwd	PATRIC	CDS	45958	46281	324	+					107		Adenylylsulfate reductase beta-subunit (EC 1.8.99.2)	GO:0009973|adenylyl-sulfate reductase activity
uncultured Bilophila sp. strain MGYG-HGUT-01277	529385.3	CABKMN010000006	fig|529385.3.peg.849		PATRIC.529385.3.CABKMN010000006.CDS.73750.75612.rev	PATRIC	CDS	73750	75612	1863	-			PGF_00035870		620		Adenylylsulfate reductase alpha-subunit (EC 1.8.99.2)	GO:0009973|adenylyl-sulfate reductase activity
uncultured Bilophila sp. 22_110627.13_1677753068	529385.30	CASLKG010000077	fig|529385.30.peg.1471		PATRIC.529385.30.CASLKG010000077.CDS.1090.1317.rev	PATRIC	CDS	1090	1317	228	-					75		Adenylylsulfate reductase beta-subunit (EC 1.8.99.2)	GO:0009973|adenylyl-sulfate reductase activity
uncultured Bilophila sp. 22_110627.13_1677753068	529385.30	CASLKG010000077	fig|529385.30.peg.1472		PATRIC.529385.30.CASLKG010000077.CDS.1465.3144.rev	PATRIC	CDS	1465	3144	1680	-					559		Adenylylsulfate reductase alpha-subunit (EC 1.8.99.2)	GO:0009973|adenylyl-sulfate reductase activity
[truncated: 95 more rows]

## Sheet: Table S6 Bt
Table S6: Table showing the differentially expressed genes in B. thetaiotaomicron (QI0072) in co-culture with B. wadsworthia (QI0013) compared to mono-culture at 8 h post-inoculation. Gene class, subsystem and annotation were assigned via BV-BRC genome annotation. Table shows logFC, logCPM, p value, FDR value and TMM-normalised read counts for each technical replicate for each gene. Genes were id…
[truncated: 1,607 more rows]
